# Supplementary material for: Regulatory SVA retrotransposons and classical HLA genotyped-transcripts associated with Parkinson’s disease
Source: Front Immunol. 2024 Mar 25;15:1349030. doi: 10.3389/fimmu.2024.1349030 (PMC10999589; doi:10.3389/fimmu.2024.1349030)
Supplement: Supplementary file 2 [file Table_2.xlsx]

## Sheet: Sheet1
Supplementary Table 2. Frequency of transcribed HLA alleles at 10-loci in the PPMI cohort
			n, 1500	n, 114	n, 120	n, 1308	n, 3042
	Locus	Allele name	PD	PRODROME	SWEDD	HC	%Total
	HLA-A	A*02:01:01	308	35	28	250	20.4142
	HLA-A	A*01:01:01	237	13	19	183	14.8586
	HLA-A	A*03:01:01	170	11	18	139	11.1111
	HLA-A	A*24:02:01	119	9	12	136	9.07298
	HLA-A	A*26:01:01	80	7	4	93	6.04865
	HLA-A	A*11:01:01	64	4	2	55	4.10914
	HLA-A	A*29:02:01	65	4	4	41	3.74753
	HLA-A	A*32:01:01	43	5	3	42	3.0572
	HLA-A	A*23:01:01	45	4	1	33	2.72847
	HLA-A	A*25:01:01	37	3	2	36	2.5641
	HLA-A	A*33:01:01	31	0	0	38	2.26824
	HLA-A	A*11:303	35	2	3	27	2.2025
	HLA-A	A*02:05:01	26	1	1	34	2.03813
	HLA-A	A*68:01:02	23	1	5	28	1.87377
	HLA-A	A*31:01:02	32	1	4	14	1.67653
	HLA-A	A*30:02:01	24	3	1	22	1.64366
	HLA-A	A*30:01:01	27	0	0	20	1.54504
	HLA-A	A*68:02:01	24	2	1	19	1.51216
	HLA-A	A*66:01:01	14	0	1	18	1.08481
	HLA-A	A*68:01:01	15	1	1	13	0.986193
	HLA-A	A*29:01:01	11	1	1	12	0.821828
	HLA-A	A*33:03:01	9	1	2	7	0.624589
	HLA-A	A*02:844	9	2	2	2	0.493097
	HLA-A	A*03:02:01	8	0	0	7	0.493097
	HLA-A	A*69:01:01	7	0	0	7	0.460224
	HLA-A	A*02:06:01	4	1	0	4	0.295858
	HLA-A	A*24:03:01	5	0	0	4	0.295858
	HLA-A	A*02:02:01	3	0	1	2	0.197239
	HLA-A	A*34:02:01	3	2	0	0	0.164366
	HLA-A	A*01:03:01	2	0	0	2	0.131492
	HLA-A	A*02:01:04	2	0	0	2	0.131492
	HLA-A	A*02:01:05	2	0	0	2	0.131492
	HLA-A	A*02:09:01	2	0	0	2	0.131492
	HLA-A	A*26:01:40	1	0	0	3	0.131492
	HLA-A	A*30:04:01	1	0	0	3	0.131492
	HLA-A	A*02:972	1	0	2	0	0.0986193
	HLA-A	A*23:17:01	2	0	1	0	0.0986193
	HLA-A	A*74:01:01	1	0	0	2	0.0986193
	HLA-A	A*01:01:71	1	0	0	1	0.0657462
	HLA-A	A*02:03:01	0	0	1	1	0.0657462
	HLA-A	A*01:02:01	0	1	0	0	0.0328731
	HLA-A	A*02:20:01	0	0	0	1	0.0328731
	HLA-A	A*02:30:01	1	0	0	0	0.0328731
	HLA-A	A*03:01:03	1	0	0	0	0.0328731
	HLA-A	A*03:361	1	0	0	0	0.0328731
	HLA-A	A*24:17:01	1	0	0	0	0.0328731
	HLA-A	A*24:81	0	0	0	1	0.0328731
	HLA-A	A*26:01:04	1	0	0	0	0.0328731
	HLA-A	A*26:08:01	0	0	0	1	0.0328731
	HLA-A	A*29:02:03	0	0	0	1	0.0328731
	HLA-A	A*33:05	1	0	0	0	0.0328731
	HLA-A	A*66:02:01	1	0	0	0	0.0328731
	HLA-B	B*08:01:01	136	8	15	100	8.51414
	HLA-B	B*07:02:01	108	5	17	97	7.4622
	HLA-B	B*38:01:01	81	8	5	102	6.44313
	HLA-B	B*14:02:01	94	1	2	96	6.34451
	HLA-B	B*44:02:01	90	11	10	78	6.21302
	HLA-B	B*35:01:01	90	5	6	69	5.58843
	HLA-B	B*44:03:01	76	6	6	71	5.22682
	HLA-B	B*18:01:01	68	6	6	61	4.63511
	HLA-B	B*35:02:01	56	1	2	61	3.94477
	HLA-B	B*57:01:01	57	5	3	53	3.87903
	HLA-B	B*51:01:01	57	9	6	42	3.74753
	HLA-B	B*40:01:02	48	7	8	30	3.0572
	HLA-B	B*27:05:02	39	5	2	39	2.79421
	HLA-B	B*15:01:01	48	1	5	30	2.76134
	HLA-B	B*52:01:01	36	1	2	38	2.53123
	HLA-B	B*13:02:01	37	3	1	31	2.36686
	HLA-B	B*35:03:01	35	2	1	30	2.23537
	HLA-B	B*49:01:01	33	5	4	19	2.00526
	HLA-B	B*50:01:01	27	1	1	26	1.80802
	HLA-B	B*55:01:01	24	2	1	27	1.77515
	HLA-B	B*58:01:01	24	1	1	17	1.41354
	HLA-B	B*37:01:01	16	2	1	18	1.21631
	HLA-B	B*40:02:01	25	1	1	6	1.08481
	HLA-B	B*41:02:01	13	0	0	19	1.05194
	HLA-B	B*27:02:01	9	0	1	15	0.821828
	HLA-B	B*39:01:01	14	2	0	9	0.821828
	HLA-B	B*35:08:01	9	2	1	11	0.756082
	HLA-B	B*39:06:02	10	2	0	10	0.723208
	HLA-B	B*41:01:01	10	1	1	10	0.723208
	HLA-B	B*56:01:01	10	0	1	10	0.690335
	HLA-B	B*14:01:01	11	2	0	6	0.624589
	HLA-B	B*44:05:01	10	2	1	4	0.558843
	HLA-B	B*07:05:01	8	0	1	7	0.52597
	HLA-B	B*15:17:01	7	1	0	8	0.52597
	HLA-B	B*45:01:01	9	0	0	4	0.42735
	HLA-B	B*53:01:01	6	1	0	4	0.361604
	HLA-B	B*15:18:01	7	0	1	2	0.328731
	HLA-B	B*44:27:01	4	0	1	4	0.295858
	HLA-B	B*57:03:01	2	0	0	6	0.262985
	HLA-B	B*07:06:01	3	1	0	3	0.230112
	HLA-B	B*27:07:01	1	0	0	5	0.197239
	HLA-B	B*48:01:01	2	0	0	4	0.197239
	HLA-B	B*73:01:01	4	0	0	2	0.197239
	HLA-B	B*15:02:01	5	0	0	0	0.164366
	HLA-B	B*40:06:01	3	1	0	1	0.164366
	HLA-B	B*15:03:01	0	0	0	4	0.131492
	HLA-B	B*15:16:01	2	0	0	2	0.131492
	HLA-B	B*38:09	3	0	0	1	0.131492
	HLA-B	B*58:02:01	3	0	0	1	0.131492
	HLA-B	B*81:01:01	2	0	0	2	0.131492
	HLA-B	B*35:12:01	1	0	1	1	0.0986193
	HLA-B	B*44:03:02	1	0	0	2	0.0986193
	HLA-B	B*51:08:01	1	1	0	1	0.0986193
	HLA-B	B*52:01:02	3	0	0	0	0.0986193
	HLA-B	B*15:09:01	2	0	0	0	0.0657462
	HLA-B	B*15:10:01	1	0	1	0	0.0657462
	HLA-B	B*15:220:01	1	0	0	1	0.0657462
	HLA-B	B*18:03:01	2	0	0	0	0.0657462
	HLA-B	B*35:05:01	0	1	0	1	0.0657462
	HLA-B	B*38:02:01	0	0	1	1	0.0657462
	HLA-B	B*39:24:01	2	0	0	0	0.0657462
	HLA-B	B*42:01:01	2	0	0	0	0.0657462
	HLA-B	B*44:04	1	0	0	1	0.0657462
	HLA-B	B*47:01:01	1	0	1	0	0.0657462
	HLA-B	B*07:02:45	0	0	0	1	0.0328731
	HLA-B	B*07:04:01	0	0	1	0	0.0328731
	HLA-B	B*13:123Q	1	0	0	0	0.0328731
	HLA-B	B*15:08:01	0	0	0	1	0.0328731
	HLA-B	B*15:11:01	1	0	0	0	0.0328731
	HLA-B	B*15:78:01	1	0	0	0	0.0328731
	HLA-B	B*35:17:01	1	0	0	0	0.0328731
	HLA-B	B*39:26	1	0	0	0	0.0328731
	HLA-B	B*39:31:01	1	0	0	0	0.0328731
	HLA-B	B*41:03:01	0	1	0	0	0.0328731
	HLA-B	B*42:02:01	0	0	0	1	0.0328731
	HLA-B	B*44:08	0	0	0	1	0.0328731
	HLA-B	B*46:01:01	1	0	0	0	0.0328731
	HLA-B	B*50:02:01	1	0	0	0	0.0328731
	HLA-B	B*51:09:01	0	0	1	0	0.0328731
	HLA-B	B*54:01:01	0	0	0	1	0.0328731
	HLA-B	B*57:02:01	1	0	0	0	0.0328731
	HLA-B	B*57:79N	1	0	0	0	0.0328731
	HLA-C	C*04:01:01	204	12	10	190	13.6752
	HLA-C	C*07:01:01	203	14	20	140	12.3932
	HLA-C	C*06:02:01	147	12	7	134	9.86193
	HLA-C	C*12:03:01	130	9	8	134	9.23734
	HLA-C	C*07:02:01	130	7	19	108	8.6785
	HLA-C	C*08:02:01	100	3	2	98	6.67324
	HLA-C	C*05:01:01	84	14	9	85	6.31164
	HLA-C	C*02:02:02	66	8	6	48	4.20776
	HLA-C	C*03:04:01	65	9	9	39	4.01052
	HLA-C	C*16:01:01	58	5	5	46	3.74753
	HLA-C	C*01:02:01	53	3	2	46	3.4188
	HLA-C	C*03:03:01	46	3	6	39	3.09007
	HLA-C	C*12:02:02	35	1	2	39	2.53123
	HLA-C	C*15:02:01	29	3	3	25	1.97239
	HLA-C	C*07:04:01	22	0	4	15	1.3478
	HLA-C	C*17:03:01	14	1	0	18	1.08481
	HLA-C	C*07:18:01	15	1	0	11	0.887574
	HLA-C	C*14:02:01	8	2	1	15	0.854701
	HLA-C	C*04:456Q	9	0	1	15	0.821828
	HLA-C	C*15:05:02	13	1	1	10	0.821828
	HLA-C	C*17:01:01	11	1	1	10	0.756082
	HLA-C	C*07:01:02	11	2	0	8	0.690335
	HLA-C	C*03:02:02	6	0	1	4	0.361604
	HLA-C	C*16:04:01	7	0	0	3	0.328731
	HLA-C	C*16:02:01	5	1	0	2	0.262985
	HLA-C	C*08:01:01	6	0	0	1	0.230112
	HLA-C	C*15:05:01	4	0	0	2	0.197239
	HLA-C	C*08:03:01	2	0	0	3	0.164366
	HLA-C	C*02:10:01	0	0	0	4	0.131492
	HLA-C	C*05:01:05	2	0	0	2	0.131492
	HLA-C	C*18:01:01	2	0	0	2	0.131492
	HLA-C	C*04:01:88	1	0	0	2	0.0986193
	HLA-C	C*05:09:01	1	0	0	2	0.0986193
	HLA-C	C*07:06:01	1	0	0	2	0.0986193
	HLA-C	C*03:04:02	1	0	1	0	0.0657462
	HLA-C	C*03:06:01	2	0	0	0	0.0657462
	HLA-C	C*07:19	0	0	2	0	0.0657462
	HLA-C	C*15:13:01	1	0	0	1	0.0657462
	HLA-C	C*03:05:01	0	0	0	1	0.0328731
	HLA-C	C*03:14	0	0	0	1	0.0328731
	HLA-C	C*03:49	1	0	0	0	0.0328731
	HLA-C	C*04:09N	1	0	0	0	0.0328731
	HLA-C	C*04:82:01	1	0	0	0	0.0328731
	HLA-C	C*05:37	1	0	0	0	0.0328731
	HLA-C	C*07:01:31	0	1	0	0	0.0328731
	HLA-C	C*07:02:80	0	0	0	1	0.0328731
	HLA-C	C*12:13:01	0	1	0	0	0.0328731
	HLA-C	C*12:295N	0	0	0	1	0.0328731
	HLA-C	C*14:03:01	1	0	0	0	0.0328731
	HLA-C	C*16:26	1	0	0	0	0.0328731
	HLA-C	C*18:02:01	0	0	0	1	0.0328731
	HLA-DRA	DRA*01:01:01	949	69	74	889	65.12
	HLA-DRA	DRA*01:02:02	378	27	25	296	23.87
	HLA-DRA	DRA*01:02:03	129	13	14	94	8.22
	HLA-DRA	DRA*01:01:02	39	5	7	27	2.56
	HLA-DRA	DRA*01:03	5	0	0	2	0.23
	DRB345	DRB3*02:02:01	380	23	23	306	24.06
	DRB345	DRB3*01:01:02	187	15	15	140	11.74
	DRB345	DRB3*03:01:01	65	6	7	48	4.14
	DRB345	DRB3*02:24	8	0	0	5	0.43
	DRB345	DRB3*03:01:03	2	0	0	1	0.1
	DRB345	DRB3*01:62:01	2	0	0	0	0.07
	DRB345	DRB3*02:02:34	0	1	0	0	0.03
	DRB345	DRB4*01:03:01	283	26	32	289	20.71
	DRB345	DRB4*01:01:01	60	4	5	56	4.11
	DRB345	DRB4*01:01/03	48	2	2	50	3.35
	DRB345	DRB4*01:03:02	10	0	4	5	0.62
	DRB345	DRB4*01:03:03	4	0	1	2	0.23
	DRB345	DRB4*02:01N	0	0	0	1	0.03
	DRB345	DRB5*01:01:01	136	8	15	90	8.19
	DRB345	DRB5*01:02:01	32	6	1	42	2.66
	DRB345	DRB5*02:02:01	32	5	4	20	2
	DRB345	absent	239	18	11	239	16.67
	DRB345	no data				26	0.86
	HLA-DRB1	DRB1*07:01:01	207	14	16	192	14.1026
	HLA-DRB1	DRB1*03:01:01	145	13	15	107	9.20447
	HLA-DRB1	DRB1*15:01:01	131	11	14	91	8.11966
	HLA-DRB1	DRB1*11:04:01	118	6	5	108	7.79093
	HLA-DRB1	DRB1*01:01:01	100	7	6	90	6.67324
	HLA-DRB1	DRB1*13:01:01	80	9	3	78	5.58843
	HLA-DRB1	DRB1*01:02:01	74	5	3	86	5.52268
	HLA-DRB1	DRB1*11:01:01	85	2	6	68	5.29257
	HLA-DRB1	DRB1*04:02:01	59	2	3	79	4.70085
	HLA-DRB1	DRB1*04:01:01	71	10	9	46	4.47074
	HLA-DRB1	DRB1*13:02:01	62	6	7	46	3.97765
	HLA-DRB1	DRB1*15:02:01	30	2	1	37	2.30112
	HLA-DRB1	DRB1*04:04:01	24	1	7	37	2.26824
	HLA-DRB1	DRB1*14:54:01	40	2	4	21	2.2025
	HLA-DRB1	DRB1*12:01:01	36	3	0	24	2.07101
	HLA-DRB1	DRB1*08:01:01	28	2	0	30	1.97239
	HLA-DRB1	DRB1*16:01:01	25	5	4	16	1.64366
	HLA-DRB1	DRB1*13:05:01	20	0	0	25	1.47929
	HLA-DRB1	DRB1*04:03:01	14	1	3	20	1.24918
	HLA-DRB1	DRB1*10:01:01	10	3	1	16	0.986193
	HLA-DRB1	DRB1*09:01:02	14	1	2	8	0.821828
	HLA-DRB1	DRB1*13:03:01	17	0	0	7	0.788955
	HLA-DRB1	DRB1*01:03:01	14	0	0	9	0.756082
	HLA-DRB1	DRB1*04:07:01	6	2	2	12	0.723208
	HLA-DRB1	DRB1*04:05:01	10	1	1	8	0.657462
	HLA-DRB1	DRB1*11:03:01	13	0	2	5	0.657462
	HLA-DRB1	DRB1*11:02:01	10	2	1	2	0.493097
	HLA-DRB1	DRB1*14:01:01	8	0	0	5	0.42735
	HLA-DRB1	DRB1*16:02:01	8	1	0	4	0.42735
	HLA-DRB1	DRB1*04:08:01	5	0	1	5	0.361604
	HLA-DRB1	DRB1*03:01:31	5	0	1	4	0.328731
	HLA-DRB1	DRB1*08:04:01	5	0	0	4	0.295858
	HLA-DRB1	DRB1*08:02:01	4	0	1	2	0.230112
	HLA-DRB1	DRB1*11:01:02	5	0	0	2	0.230112
	HLA-DRB1	DRB1*08:03:02	3	0	0	2	0.164366
	HLA-DRB1	DRB1*15:03:01	2	0	1	2	0.164366
	HLA-DRB1	DRB1*12:02:01	3	0	0	1	0.131492
	HLA-DRB1	DRB1*14:04:01	0	1	1	1	0.0986193
	HLA-DRB1	DRB1*03:02:01	2	0	0	0	0.0657462
	HLA-DRB1	DRB1*04:06:02	1	0	0	1	0.0657462
	HLA-DRB1	DRB1*08:06:01	1	1	0	0	0.0657462
	HLA-DRB1	DRB1*11:11:01	0	0	0	2	0.0657462
	HLA-DRB1	DRB1*14:07:01	1	0	0	1	0.0657462
	HLA-DRB1	DRB1*03:01:08	0	0	0	1	0.0328731
	HLA-DRB1	DRB1*03:124	1	0	0	0	0.0328731
	HLA-DRB1	DRB1*08:11:01	0	0	0	1	0.0328731
	HLA-DRB1	DRB1*08:13	0	0	0	1	0.0328731
	HLA-DRB1	DRB1*11:12:01	1	0	0	0	0.0328731
	HLA-DRB1	DRB1*11:15:01	0	1	0	0	0.0328731
	HLA-DRB1	DRB1*12:02:02	0	0	0	1	0.0328731
	HLA-DRB1	DRB1*14:243	1	0	0	0	0.0328731
	HLA-DRB1	DRB1*16:07	1	0	0	0	0.0328731
	HLA-DQA1	DQA1*05:05:01	270	12	13	208	16.5352
	HLA-DQA1	DQA1*02:01:01	206	14	16	193	14.1026
	HLA-DQA1	DQA1*01:02:01	197	18	22	140	12.3932
	HLA-DQA1	DQA1*03:01:01	128	6	18	157	10.1578
	HLA-DQA1	DQA1*05:01:01	148	11	16	111	9.40171
	HLA-DQA1	DQA1*01:03:01	110	10	4	116	7.88955
	HLA-DQA1	DQA1*01:01:01	109	8	6	93	7.10059
	HLA-DQA1	DQA1*03:03:01	78	15	9	71	5.68705
	HLA-DQA1	DQA1*01:01:02	73	5	3	85	5.45694
	HLA-DQA1	DQA1*01:04:01	48	2	4	28	2.6956
	HLA-DQA1	DQA1*01:02:02	38	6	4	22	2.30112
	HLA-DQA1	DQA1*04:01:01	28	1	1	31	2.00526
	HLA-DQA1	DQA1*01:05:01	10	3	1	17	1.01907
	HLA-DQA1	DQA1*01:10	14	0	0	13	0.887574
	HLA-DQA1	DQA1*03:02:01	14	1	2	4	0.690335
	HLA-DQA1	DQA1*05:03:01	7	0	0	4	0.361604
	HLA-DQA1	DQA1*04:02	6	0	0	3	0.295858
	HLA-DQA1	DQA1*06:01:01	6	0	0	3	0.295858
	HLA-DQA1	DQA1*04:01:02	3	0	0	4	0.230112
	HLA-DQA1	DQA1*05:09:01	2	0	0	1	0.0986193
	HLA-DQA1	DQA1*01:02:04	1	0	0	1	0.0657462
	HLA-DQA1	DQA1*01:04:02	0	1	1	0	0.0657462
	HLA-DQA1	DQA1*01:06	0	0	0	2	0.0657462
	HLA-DQA1	DQA1*01:01:04	0	0	0	1	0.0328731
	HLA-DQA1	DQA1*01:05:02	1	0	0	0	0.0328731
	HLA-DQA1	DQA1*01:07Q	1	0	0	0	0.0328731
	HLA-DQA1	DQA1*04:04	0	1	0	0	0.0328731
	HLA-DQA1	DQA1*05:01:04	1	0	0	0	0.0328731
	HLA-DQA1	DQA1*05:08	1	0	0	0	0.0328731
	HLA-DQB1	DQB1*03:01:01	259	18	19	207	16.5352
	HLA-DQB1	DQB1*05:01:01	191	15	10	195	13.5108
	HLA-DQB1	DQB1*02:02:01	148	8	8	151	10.355
	HLA-DQB1	DQB1*06:02:01	145	11	18	110	9.33596
	HLA-DQB1	DQB1*03:02:01	117	7	18	137	9.1716
	HLA-DQB1	DQB1*02:01:01	138	13	15	102	8.80999
	HLA-DQB1	DQB1*06:03:01	130	11	3	122	8.74425
	HLA-DQB1	DQB1*03:03:02	54	5	9	32	3.28731
	HLA-DQB1	DQB1*04:02:01	43	2	1	46	3.02433
	HLA-DQB1	DQB1*05:03:01	53	3	5	27	2.89283
	HLA-DQB1	DQB1*06:04:01	46	5	6	28	2.79421
	HLA-DQB1	DQB1*05:02:01	42	6	4	26	2.5641
	HLA-DQB1	DQB1*06:01:01	36	1	1	40	2.5641
	HLA-DQB1	DQB1*06:09:01	33	2	1	30	2.16963
	HLA-DQB1	DQB1*03:483	19	1	1	13	1.11769
	HLA-DQB1	DQB1*02:197	8	0	0	7	0.493097
	HLA-DQB1	DQB1*03:05:01	6	0	0	7	0.42735
	HLA-DQB1	DQB1*03:04:01	4	0	0	8	0.394477
	HLA-DQB1	DQB1*03:431	3	1	0	7	0.361604
	HLA-DQB1	DQB1*03:19:01	6	2	1	1	0.328731
	HLA-DQB1	DQB1*03:491	3	1	0	2	0.197239
	HLA-DQB1	DQB1*03:499N	2	0	0	1	0.0986193
	HLA-DQB1	DQB1*02:01:44	2	0	0	0	0.0657462
	HLA-DQB1	DQB1*03:229	0	0	0	2	0.0657462
	HLA-DQB1	DQB1*03:480Q	2	0	0	0	0.0657462
	HLA-DQB1	DQB1*03:94	2	0	0	0	0.0657462
	HLA-DQB1	DQB1*05:01:23	0	0	0	2	0.0657462
	HLA-DQB1	DQB1*06:01:03	1	0	0	1	0.0657462
	HLA-DQB1	DQB1*06:09:12	1	1	0	0	0.0657462
	HLA-DQB1	DQB1*02:02:12	1	0	0	0	0.0328731
	HLA-DQB1	DQB1*03:01:04	1	0	0	0	0.0328731
	HLA-DQB1	DQB1*03:01:56	1	0	0	0	0.0328731
	HLA-DQB1	DQB1*04:01:01	0	0	0	1	0.0328731
	HLA-DQB1	DQB1*04:02:13	0	0	0	1	0.0328731
	HLA-DQB1	DQB1*05:01:24	0	1	0	0	0.0328731
	HLA-DQB1	DQB1*05:04	1	0	0	0	0.0328731
	HLA-DQB1	DQB1*05:103	1	0	0	0	0.0328731
	HLA-DQB1	DQB1*06:12	1	0	0	0	0.0328731
	HLA-DQB1	DQB1*06:304N	0	0	0	1	0.0328731
	HLA-DQB1	DQB1*06:352	0	0	0	1	0.0328731
	HLA-DPA1	DPA1*01:03:01	1151	83	92	1047	78.0079
	HLA-DPA1	DPA1*02:01:01	215	18	12	174	13.7738
	HLA-DPA1	DPA1*02:01:02	48	1	7	28	2.76134
	HLA-DPA1	DPA1*02:02:02	34	3	4	15	1.84089
	HLA-DPA1	DPA1*02:07:01	16	0	2	12	0.986193
	HLA-DPA1	DPA1*01:04:01	9	2	2	16	0.95332
	HLA-DPA1	DPA1*02:06	7	1	0	5	0.42735
	HLA-DPA1	DPA1*02:01:08	4	3	0	4	0.361604
	HLA-DPA1	DPA1*03:01:01	6	0	0	2	0.262985
	HLA-DPA1	DPA1*02:01:04	4	0	0	2	0.197239
	HLA-DPA1	DPA1*01:58:01	2	0	0	0	0.0657462
	HLA-DPA1	DPA1*02:26:01	0	1	1	0	0.0657462
	HLA-DPA1	DPA1*01:03:05	1	0	0	0	0.0328731
	HLA-DPA1	DPA1*01:03:19	1	0	0	0	0.0328731
	HLA-DPA1	DPA1*01:14	0	1	0	0	0.0328731
	HLA-DPA1	DPA1*01:60	0	0	0	1	0.0328731
	HLA-DPA1	DPA1*02:01:07	0	0	0	1	0.0328731
	HLA-DPA1	DPA1*02:12:01	0	0	0	1	0.0328731
	HLA-DPA1	DPA1*03:01:02	1	0	0	0	0.0328731
	HLA-DPA1	DPA1*03:05:01	1	0	0	0	0.0328731
	HLA-DPA1	DPA1*04:01:01	0	1	0	0	0.0328731
	HLA-DPB1	DPB1*04:01:01	577	42	46	545	39.7765
	HLA-DPB1	DPB1*02:01:02	225	14	13	226	15.7133
	HLA-DPB1	DPB1*04:02:01	182	6	12	135	11.0125
	HLA-DPB1	DPB1*03:01:01	89	9	11	66	5.75279
	HLA-DPB1	DPB1*01:01:01	69	5	8	42	4.07627
	HLA-DPB1	DPB1*104:01:01	46	3	2	46	3.18869
	HLA-DPB1	DPB1*11:01:01	42	3	0	36	2.66272
	HLA-DPB1	DPB1*17:01:01	41	2	3	33	2.59698
	HLA-DPB1	DPB1*13:01:01	47	4	2	24	2.53123
	HLA-DPB1	DPB1*05:01:01	36	2	3	19	1.97239
	HLA-DPB1	DPB1*10:01:01	20	3	6	18	1.54504
	HLA-DPB1	DPB1*14:01:01	20	6	1	16	1.41354
	HLA-DPB1	DPB1*15:01:01	15	2	2	18	1.21631
	HLA-DPB1	DPB1*06:01:01	13	1	5	17	1.18343
	HLA-DPB1	DPB1*02:02:01	14	3	1	13	1.01907
	HLA-DPB1	DPB1*23:01:01	15	1	0	9	0.821828
	HLA-DPB1	DPB1*19:01:01	9	0	2	4	0.493097
	HLA-DPB1	DPB1*16:01:01	2	2	0	10	0.460224
	HLA-DPB1	DPB1*09:01:01	6	2	0	4	0.394477
	HLA-DPB1	DPB1*20:01:01	3	1	3	5	0.394477
	HLA-DPB1	DPB1*105:01:01	7	0	0	3	0.328731
	HLA-DPB1	DPB1*34:01:01	2	0	0	4	0.197239
	HLA-DPB1	DPB1*18:01:01	1	0	0	3	0.131492
	HLA-DPB1	DPB1*01:01:02	2	0	0	1	0.0986193
	HLA-DPB1	DPB1*124:01:02	2	0	0	1	0.0986193
	HLA-DPB1	DPB1*35:01:01	1	1	0	1	0.0986193
	HLA-DPB1	DPB1*414:01:01	1	0	0	2	0.0986193
	HLA-DPB1	DPB1*02:01:04	2	0	0	0	0.0657462
	HLA-DPB1	DPB1*02:01:19	2	0	0	0	0.0657462
	HLA-DPB1	DPB1*124:01:01	2	0	0	0	0.0657462
	HLA-DPB1	DPB1*138:01	0	0	0	2	0.0657462
	HLA-DPB1	DPB1*04:01:38	1	0	0	0	0.0328731
	HLA-DPB1	DPB1*107:01	0	1	0	0	0.0328731
	HLA-DPB1	DPB1*130:01	0	0	0	1	0.0328731
	HLA-DPB1	DPB1*135:01:01	1	0	0	0	0.0328731
	HLA-DPB1	DPB1*24:01	1	0	0	0	0.0328731
	HLA-DPB1	DPB1*26:01:02	1	0	0	0	0.0328731
	HLA-DPB1	DPB1*350:01	0	0	0	1	0.0328731
	HLA-DPB1	DPB1*40:01:01	1	0	0	0	0.0328731
	HLA-DPB1	DPB1*416:01:01	1	0	0	0	0.0328731
	HLA-DPB1	DPB1*535:01	1	0	0	0	0.0328731
	HLA-DPB1	DPB1*63:01	0	0	0	1	0.0328731
	HLA-DPB1	DPB1*80:01	0	0	0	1	0.0328731
	HLA-DPB1	DPB1*85:01:01	0	0	0	1	0.0328731
	HLA-DPB1	DPB1*88:01	0	1	0	0	0.0328731
