# Supplementary material for: Regulatory SVA retrotransposons and classical HLA genotyped-transcripts associated with Parkinson’s disease
Source: Front Immunol. 2024 Mar 25;15:1349030. doi: 10.3389/fimmu.2024.1349030 (PMC10999589; doi:10.3389/fimmu.2024.1349030)
Supplement: Supplementary file 3 [file Table_3.xlsx]

## Sheet: Sheet1
Supplementary Table 3. Fifty-seven significantly (p<0.05) different HLA alleles in five statistical comparisons between the different PPMI subgroups (Tables 3 to 5)
(A) Twenty-six different HLA alleles limited to a particular statistical PPMI subgroup (HC, PD, Prodrome or SWEDD) comparison
HLA allele			Subgroup comparison
A*24:02:01			HC v PD
A*31:01:02			HC v PD
B*15:03:01			HC v PD
B*38:01:01			HC v PD
B*40:02:01			HC v PD
C*02:10:01			HC v PD
C*07:01:01			HC v PD
DPA1*01:03:01			HC v PD
DPA1*02:02:02			HC v PD
DPB1*13:01:01			HC v PD
DQB1*05:03:01			HC v PD
DRA*01:01:01			HC v PD
DRB1*04:02:01			HC v PD
DRB4*01:03:01			HC v PD
B*49:01:01			HC v Prodrome
C*05:01:01			HC v Prodrome
DQB1*03:19:01			HC v Prodrome
DQB1*05:02:01			HC v Prodrome
DRB1*16:01:01			HC v Prodrome
DRB5*02:02:01			HC v Prodrome
DPA1*02:01:02			HC v SWEDD
DQA1*01:03:01			HC v SWEDD
DQB1*06:02:01			HC v SWEDD
DRA*01:01:02			HC v SWEDD
DPB1*04:02:01			PD v Prodrome
DRB5*01:02:01			PD v Prodrome
(B) Thirty-one different HLA alleles overlapping between different statistical PPMI subgroup (HC, PD, Prodrome or SWEDD) comparisons
HLA allele			Subgroup comparison
A*02:01:01			HC v Prodrome
A*02:01:01			PD v Prodrome
A*02:844			HC v Prodrome
A*02:844			HC v SWEDD
A*02:972			HC v SWEDD
A*02:972			PD v SWEDD
A*34:02:01			HC v Prodrome
A*34:02:01			PD v Prodrome
B*07:02:01			HC v SWEDD
B*07:02:01			PD v SWEDD
B*14:02:01			HC v Prodrome
B*14:02:01			HC v SWEDD
B*14:02:01			PD v Prodrome
B*14:02:01			PD v SWEDD
B*40:01:02			HC v Prodrome
B*40:01:02			HC v SWEDD
B*51:01:01			HC v Prodrome
B*51:01:01			PD v Prodrome
C*03:04:01			HC v Prodrome
C*03:04:01			HC v SWEDD
C*07:02:01			HC v SWEDD
C*07:02:01			PD v SWEDD
C*07:19			HC v SWEDD
C*07:19			PD v SWEDD
C*08:02:01			HC v SWEDD
C*08:02:01			PD v SWEDD
DPA1*02:01:08			HC v Prodrome
DPA1*02:01:08			PD v Prodrome
DPB1*06:01:01			HC v SWEDD
DPB1*06:01:01			PD v SWEDD
DPB1*10:01:01			HC v SWEDD
DPB1*10:01:01			PD v SWEDD
DPB1*14:01:01			HC v Prodrome
DPB1*14:01:01			PD v Prodrome
DPB1*16:01:01			PD v Prodrome
DPB1*16:01:01			HC v PD
DPB1*20:01:01			HC v SWEDD
DPB1*20:01:01			PD v SWEDD
DQA1*01:02:01			HC v SWEDD
DQA1*01:02:02			HC v Prodrome
DQA1*03:01:01			HC v Prodrome
DQA1*03:01:01			PD v SWEDD
DQA1*03:01:01			HC v PD
DQA1*03:03:01			HC v Prodrome
DQA1*03:03:01			PD v Prodrome
DQA1*05:05:01			PD v Prodrome
DQA1*05:05:01			PD v SWEDD
DQB1*03:02:01			PD v SWEDD
DQB1*03:02:01			HC v PD
DQB1*03:03:02			HC v SWEDD
DQB1*03:03:02			PD v SWEDD
DQB1*06:03:01			HC v SWEDD
DQB1*06:03:01			PD v SWEDD
DRB1*04:01:01			HC v Prodrome
DRB1*04:01:01			HC v SWEDD
DRB1*04:04:01			PD v SWEDD
DRB1*04:04:01			HC v PD
DRB1*11:02:01			HC v Prodrome
DRB1*11:02:01			HC v PD
DRB345 absent			PD v SWEDD
DRB345 absent			HC v SWEDD
DRB4*01:03:02			HC v SWEDD
DRB4*01:03:02			PD v SWEDD
DRB5*01:01:01			HC v SWEDD
DRB5*01:01:01			HC v PD
