# Supplementary material for: Regulatory SVA retrotransposons and classical HLA genotyped-transcripts associated with Parkinson’s disease
Source: Front Immunol. 2024 Mar 25;15:1349030. doi: 10.3389/fimmu.2024.1349030 (PMC10999589; doi:10.3389/fimmu.2024.1349030)
Supplement: Supplementary file 4 [file Table_4.xlsx]

## Sheet: Sheet1
Supplementary Table 4. Expressed HLA genotypes in healthy controls (HC) versus Combination of subgroups, PD, Prodrome and SWEDD
HC n, 654 v Combination (PD, PRODROME, and SWEDD) n, 867
32 alleles	n		%		All	HC	OR	95% CI		P < 0.05	P< 0.1	Risk or	Unique or
Allele name	All	HC	All	HC	Other	Other		Lower	Upper	P-value	Pc-value	protective	overlapping
A*02:844	13	2	0.00749712	0.00152905	1721	1306	4.93059	1.11331	45.079	0.01945	1	risk	overlapping
A*31:01:02	37	14	0.0213379	0.0107034	1697	1294	2.01479	1.05855	4.05248	0.03138	1	risk	overlapping
B*40:01:02	63	30	0.0363322	0.0229358	1671	1278	1.60586	1.01711	2.58631	0.03377	1	risk	overlapping
B*40:02:01	27	6	0.0155709	0.00458716	1707	1302	3.43111	1.38248	10.194	0.00402	0.32964	risk	overlapping
C*03:04:01	83	39	0.0478662	0.0298165	1651	1269	1.63553	1.09654	2.47643	0.01177	0.60027	risk	overlapping
C*07:01:01	237	140	0.136678	0.107034	1497	1168	1.32069	1.05191	1.66269	0.01446	0.73746	risk	overlapping
DRB5*01:01:01	159	90	0.0923345	0.0695518	1563	1204	1.36075	1.03226	1.80236	0.02725	0.46325	risk	overlapping
DRB1*04:01:01	90	46	0.0519031	0.0351682	1644	1262	1.50171	1.0328	2.20868	0.02696	1	risk	overlapping
DRB1*11:02:01	13	2	0.00749712	0.00152905	1721	1306	4.93059	1.11331	45.079	0.01945	1	risk	overlapping
DRB1*15:01:01	156	91	0.0899654	0.0695719	1578	1217	1.32199	1.00286	1.75065	0.04425	1	risk	unique
DQA1*01:02:01	237	140	0.136678	0.107034	1497	1168	1.32069	1.05191	1.66269	0.01446	0.41934	risk	overlapping
DQA1*03:02:01	17	4	0.00980392	0.0030581	1717	1304	3.22661	1.04909	13.2094	0.02729	0.79141	risk	unique
DQB1*03:03:02	68	32	0.0392157	0.0244648	1666	1276	1.6273	1.04679	2.57749	0.02401	0.9604	risk	overlapping
DQB1*05:03:01	61	27	0.0351788	0.0206422	1673	1281	1.72959	1.07557	2.84795	0.02129	0.8516	risk	overlapping
DPA1*02:02:02	41	15	0.0236448	0.0114679	1693	1293	2.08705	1.12516	4.07789	0.01393	0.29253	risk	overlapping
DPB1*01:01:01	82	42	0.0472895	0.0321101	1652	1266	1.496	1.01124	2.24162	0.04129	1	risk	unique
DPB1*13:01:01	53	24	0.0305652	0.0183486	1681	1284	1.68651	1.0167	2.87299	0.03584	1	risk	overlapping
A*24:02:01	140	136	0.0807382	0.103976	1594	1172	0.756962	0.586215	0.977602	0.03009	1	protective	overlapping
A*26:01:01	91	93	0.0524798	0.0711009	1643	1215	0.723686	0.530721	0.986549	0.03786	1	protective	unique
A*33:01:01	31	38	0.0178777	0.029052	1703	1270	0.608483	0.363913	1.01037	0.04854	1	protective	unique
B*15:03:01	0	4	0	0.0030581	1734	1304	0	0	1.14147	0.03409	1	protective	overlapping
B*38:01:01	94	102	0.0542099	0.0779817	1640	1206	0.677791	0.501446	0.915338	0.008986	0.736852	protective	overlapping
C*02:10:01	0	4	0	0.0030581	1734	1304	0	0	1.14147	0.03409	1	protective	overlapping
DRA*01:01:01	1092	889	0.629758	0.679664	642	419	0.801739	0.686729	0.935541	0.004462	0.02231	protective	overlapping
DRB345 absent	268	239	0.155633	0.184699	1454	1055	0.813688	0.668772	0.990315	0.03875	0.65875	protective	overlapping
DRB1*01:02:01	82	86	0.0472895	0.0657492	1652	1222	0.705398	0.509982	0.975152	0.03031	1	protective	unique
DRB1*04:02:01	64	79	0.0369089	0.0603976	1670	1229	0.596312	0.418418	0.847174	0.003142	0.163384	protective	overlapping
DQA1*01:01:02	81	85	0.0467128	0.0649847	1653	1223	0.705143	0.508797	0.976597	0.02958	0.85782	protective	unique
DQA1*03:01:01	152	157	0.0876586	0.120031	1582	1151	0.704484	0.552521	0.897967	0.003617	0.104893	protective	overlapping
DQB1*03:02:01	142	137	0.0818916	0.10474	1592	1171	0.762475	0.591242	0.983502	0.03117	1	protective	overlapping
DPA1*01:03:01	1326	1047	0.764706	0.800459	408	261	0.810229	0.676958	0.968676	0.01912	0.40152	protective	overlapping
DPB1*02:01:02	252	226	0.145329	0.172783	1482	1082	0.814149	0.666087	0.995446	0.04407	1	protective	unique
The eight alleles in the unique row are statistically significant only in this combined analysis, whereas the overlapping alleles are significant in one or other of the statistical comparisons (Table 3 to 5).
