# Supplementary material for: Regulatory SVA retrotransposons and classical HLA genotyped-transcripts associated with Parkinson’s disease
Source: Front Immunol. 2024 Mar 25;15:1349030. doi: 10.3389/fimmu.2024.1349030 (PMC10999589; doi:10.3389/fimmu.2024.1349030)
Supplement: Supplementary file 5 [file Table_5.xlsx]

## Sheet: Sheet1
Supplementary Table 5. SVA genotype frequencies and their expressed affects on classical class I and class II HLA genes and transcripts (adapted from Kulski et al [44]).
		SVA genotype frequencies (%)				HLA gene transcripts affected by SVA transcripts
SVA ID	n	AA	AP	PP	AP, PP	A	B	C	DRB5	DRB1	DQA1	DQB1	DPA1	DPB1
NR_SVA_377	1264	88.3	11.2	0.5	11.7	yes	yes	no	no	no	no	no	no	no
R_SVA_24	1229	60.5	29.6	9.9	39.5	yes	yes	yes	no	yes	yes	no	no	no
R_SVA_25	1256	82.3	16.2	0.9	17.7	yes	yes	yes	yes	yes	no	yes	no	no
R_SVA_26	1260	32.7	46.6	20.7	67.3	no	yes	yes	no	no	no	no	no	no
NR_SVA_380	1263	73.9	24.6	1.5	26.1	no	no	yes	no	yes	yes	yes	no	no
R_SVA_27	1259	75.7	23	1.4	24.3	no	yes	yes	yes	yes	yes	yes	no	no
R_SVA_85	1219	2	30.4	67.7	98	no	no	no	no	no	no	no	yes	yes
NR_SVA_381	1264	63.1	31.9	4.5	36.9	no	yes	no	no	no	no	no	yes	yes
A is absent, P is present
