# Supplementary material for: Regulatory SVA retrotransposons and classical HLA genotyped-transcripts associated with Parkinson’s disease
Source: Front Immunol. 2024 Mar 25;15:1349030. doi: 10.3389/fimmu.2024.1349030 (PMC10999589; doi:10.3389/fimmu.2024.1349030)
Supplement: Supplementary file 6 [file Table_6.xlsx]

## Sheet: Sheet1
SupplementaryTable 6: Sixty-four phased SVA haplotypes from a theoretical 256 either present (P) or absent (A) at eight loci
NR_SVA _377	R_SVA _24	R_SVA _25	R_SVA _26	NR_SVA _380	R_SVA _27	R_SVA _85	NR_SVA _381	number	%
A	A	A	A	A	A	P	A	575	24.4681
A	A	A	P	A	A	P	A	432	18.383
A	A	A	A	A	A	A	P	157	6.68085
A	A	A	A	P	A	P	A	154	6.55319
A	P	A	A	A	A	P	A	122	5.19149
A	A	A	P	A	A	A	P	99	4.21277
A	P	A	P	A	A	P	A	87	3.70213
A	A	A	A	A	P	P	A	71	3.02128
A	A	A	P	A	P	P	A	55	2.34043
A	P	A	A	P	A	P	A	47	2
A	P	P	P	A	P	P	A	44	1.87234
A	A	A	P	P	A	P	A	38	1.61702
P	P	A	A	A	A	P	A	36	1.53191
A	A	P	P	A	P	P	A	34	1.44681
P	P	A	P	A	A	P	A	34	1.44681
A	A	P	P	A	A	P	A	33	1.40426
A	P	P	P	A	A	P	A	30	1.2766
A	A	A	A	A	A	P	P	19	0.808511
P	P	A	A	P	A	P	A	19	0.808511
A	A	A	A	A	P	A	P	18	0.765957
A	P	A	P	A	A	A	P	18	0.765957
A	A	A	A	P	A	A	P	17	0.723404
A	A	P	A	A	A	P	A	16	0.680851
A	A	P	P	P	A	P	A	15	0.638298
A	P	A	A	A	P	P	A	13	0.553191
P	P	A	P	A	P	A	P	13	0.553191
A	P	A	A	A	A	A	P	12	0.510638
A	A	A	P	A	P	A	P	11	0.468085
A	P	A	P	A	P	P	A	10	0.425532
A	P	A	A	P	A	A	P	9	0.382979
A	P	A	P	P	A	P	A	8	0.340426
A	A	A	P	P	A	A	P	7	0.297872
P	P	A	A	A	A	A	P	7	0.297872
P	P	A	P	A	P	P	A	7	0.297872
A	A	A	P	A	A	P	P	6	0.255319
A	P	A	P	A	A	P	P	6	0.255319
A	A	P	A	A	A	A	P	5	0.212766
P	P	A	P	A	A	A	P	5	0.212766
P	P	P	P	A	A	P	A	5	0.212766
A	P	A	A	A	P	A	P	4	0.170213
A	P	P	P	P	A	P	A	4	0.170213
P	P	A	P	P	A	P	A	4	0.170213
P	P	P	P	A	P	P	A	4	0.170213
A	P	A	A	A	A	P	P	3	0.12766
A	P	A	P	A	P	A	P	3	0.12766
A	P	P	A	P	A	P	A	3	0.12766
A	P	P	P	A	A	A	P	3	0.12766
A	P	P	P	A	P	A	P	3	0.12766
P	P	A	A	A	P	P	A	3	0.12766
A	A	A	P	A	A	A	A	2	0.0851064
A	A	P	P	A	A	A	P	2	0.0851064
A	A	P	P	A	P	A	P	2	0.0851064
A	A	P	P	P	A	A	P	2	0.0851064
A	P	A	P	A	A	A	A	2	0.0851064
A	P	A	P	P	A	A	P	2	0.0851064
A	P	P	A	A	A	P	A	2	0.0851064
A	A	A	P	A	P	P	P	1	0.0425532
A	A	P	A	A	P	P	A	1	0.0425532
A	A	P	P	A	A	P	P	1	0.0425532
A	A	P	P	A	P	P	P	1	0.0425532
A	P	P	P	A	A	P	P	1	0.0425532
P	A	A	A	A	P	P	A	1	0.0425532
P	P	A	A	A	A	P	P	1	0.0425532
P	P	P	P	P	A	P	A	1	0.0425532
								2350	100
