# Supplementary material for: Regulatory SVA retrotransposons and classical HLA genotyped-transcripts associated with Parkinson’s disease
Source: Front Immunol. 2024 Mar 25;15:1349030. doi: 10.3389/fimmu.2024.1349030 (PMC10999589; doi:10.3389/fimmu.2024.1349030)
Supplement: Supplementary file 7 [file Table_7.xlsx]

## Sheet: Sheet1
Supplementary Table 7. Phased haplotypes (n, 1540) of HLA genotypes at 10-loci and SVA genotypes at 8-loci in PPMI cohort (n, 1165) and Fisher's exact test (P-value; Bonferroni correction, Pc-value and OR) between PD and HC.
																			n							All	n		%		Other		OR	95% CI		P-value	Pc-value
PHASE ID.Haplotype No.	NR_SVA_377	R_SVA_24	HLA-A	R_SVA_25	HLA-C	HLA-B	R_SVA_26	HLA-DRA	HLA-DRB345	NR_SVA_380	HLA-DRB1	R_SVA_27	HLA-DQA1	HLA-DQB1	R_SVA_85	NR_SVA_381	HLA-DPA1	HLA-DPB1	All	PD	PRODOLMAL	SWEDD	HC			PHASE ID.Haplotype No.	PD	HC	PD	HC	PD	HC		Lower	Upper
1	A	A	A*01:01	A	C*01:02	B*07:02	P	DRA*01:01	DRB3*01:01	A	DRB1*11:04	A	DQA1*05:05	DQB1*03:01	P	A	DPA1*01:03	DPB1*04:01	1	1	0	0	0			1	1	0	0.000877193	0	1139	982	Inf	0.0221025	Inf	1	1
2	A	A	A*01:01	A	C*01:02	B*07:02	P	DRA*01:01	DRB3*02:02	A	DRB1*11:04	A	DQA1*01:03	DQB1*06:03	A	P	DPA1*02:01	DPB1*02:01	1	0	0	0	1			2	0	1	0	0.00101833	1140	981	0	0	33.5951	0.4628	1
3	A	A	A*01:01	A	C*01:02	B*27:05	A	DRA*01:02	DRB5*01:01	A	DRB1*15:01	P	DQA1*01:02	DQB1*06:02	P	A	DPA1*01:03	DPB1*04:01	1	0	0	0	1			3	0	1	0	0.00101833	1140	981	0	0	33.5951	0.4628	1
4	A	A	A*01:01	A	C*01:02	B*51:01	P	DRA*01:01	absent	P	DRB1*01:01	A	DQA1*01:01	DQB1*05:01	A	P	DPA1*02:01	DPB1*14:01	1	1	0	0	0			4	1	0	0.000877193	0	1139	982	Inf	0.0221025	Inf	1	1
5	A	A	A*01:01	A	C*01:02	B*56:01	A	DRA*01:01	absent	P	DRB1*01:01	A	DQA1*01:01	DQB1*05:01	P	A	DPA1*01:03	DPB1*02:01	1	1	0	0	0			5	1	0	0.000877193	0	1139	982	Inf	0.0221025	Inf	1	1
6	A	A	A*01:01	A	C*01:02	B*56:01	A	DRA*01:02	DRB3*01:01	A	DRB1*13:01	A	DQA1*01:03	DQB1*06:03	P	A	DPA1*01:03	DPB1*104:01	1	1	0	0	0			6	1	0	0.000877193	0	1139	982	Inf	0.0221025	Inf	1	1
7	A	A	A*01:01	A	C*02:02	B*27:05	A	DRA*01:01	DRB4*01:03	A	DRB1*04:01	A	DQA1*03:03	DQB1*03:02	P	A	DPA1*01:03	DPB1*03:01	1	0	0	0	1			7	0	1	0	0.00101833	1140	981	0	0	33.5951	0.4628	1
8	A	A	A*01:01	A	C*02:02	B*40:02	P	DRA*01:01	DRB3*02:02	A	DRB1*11:01	A	DQA1*05:05	DQB1*06:04	P	A	DPA1*01:03	DPB1*04:01	1	1	0	0	0			8	1	0	0.000877193	0	1139	982	Inf	0.0221025	Inf	1	1
9	A	A	A*01:01	A	C*02:02	B*40:02	P	DRA*01:01	DRB4*01:03	A	DRB1*07:01	A	DQA1*02:01	DQB1*03:03	A	P	DPA1*02:01	DPB1*13:01	1	0	0	0	1			9	0	1	0	0.00101833	1140	981	0	0	33.5951	0.4628	1
10	A	A	A*01:01	A	C*02:02	B*40:02	P	DRA*01:02	DRB3*01:01	A	DRB1*13:01	A	DQA1*01:03	DQB1*06:03	P	A	DPA1*01:03	DPB1*04:01	1	1	0	0	0			10	1	0	0.000877193	0	1139	982	Inf	0.0221025	Inf	1	1
11	A	A	A*01:01	A	C*02:02	B*40:02	P	DRA*01:02	DRB3*03:01	A	DRB1*13:02	A	DQA1*01:02	DQB1*06:09	A	P	DPA1*02:01	DPB1*10:01	1	1	0	0	0			11	1	0	0.000877193	0	1139	982	Inf	0.0221025	Inf	1	1
12	A	A	A*01:01	A	C*03:03	B*15:01	P	DRA*01:01	DRB3*02:02	A	DRB1*13:01	A	DQA1*01:03	DQB1*06:03	A	P	DPA1*02:02	DPB1*01:01	1	0	0	1	0			12	0	0	0	0	1140	982	-	-	-	-	-
13	A	A	A*01:01	A	C*03:03	B*15:01	P	DRA*01:01	DRB4*01:03	A	DRB1*04:01	A	DQA1*03:01	DQB1*03:02	A	P	DPA1*02:07	DPB1*19:01	1	0	0	1	0			13	0	0	0	0	1140	982	-	-	-	-	-
14	A	A	A*01:01	A	C*03:03	B*55:01	A	DRA*01:01	DRB3*02:02	A	DRB1*11:04	A	DQA1*05:05	DQB1*03:01	A	P	DPA1*02:01	DPB1*13:01	1	1	0	0	0			14	1	0	0.000877193	0	1139	982	Inf	0.0221025	Inf	1	1
15	A	A	A*01:01	A	C*03:03	B*55:01	A	DRA*01:02	DRB3*02:02	A	DRB1*12:01	A	DQA1*05:05	DQB1*03:01	P	A	DPA1*01:03	DPB1*04:01	1	0	1	0	0			15	0	0	0	0	1140	982	-	-	-	-	-
16	A	A	A*01:01	A	C*03:04	B*15:01	P	DRA*01:01	DRB4*01:03	A	DRB1*04:01	A	DQA1*03:01	DQB1*03:02	P	A	DPA1*01:03	DPB1*04:01	4	2	0	0	2			16	2	2	0.00175439	0.00203666	1138	980	0.861222	0.0623359	11.8983	1	1
17	A	A	A*01:01	A	C*03:04	B*15:01	P	DRA*01:01	absent	P	DRB1*01:01	A	DQA1*01:01	DQB1*05:01	P	A	DPA1*01:03	DPB1*03:01	1	1	0	0	0			17	1	0	0.000877193	0	1139	982	Inf	0.0221025	Inf	1	1
18	A	A	A*01:01	A	C*03:04	B*40:01	P	DRA*01:01	DRB4*01:01	A	DRB1*07:01	A	DQA1*02:01	DQB1*05:03	P	A	DPA1*01:03	DPB1*04:02	1	1	0	0	0			18	1	0	0.000877193	0	1139	982	Inf	0.0221025	Inf	1	1
19	A	A	A*01:01	A	C*03:04	B*40:01	P	DRA*01:01	DRB4*01:03	A	DRB1*07:01	A	DQA1*02:01	DQB1*02:02	A	P	DPA1*02:01	DPB1*17:01	1	1	0	0	0			19	1	0	0.000877193	0	1139	982	Inf	0.0221025	Inf	1	1
20	A	A	A*01:01	A	C*03:04	B*40:01	P	DRA*01:02	absent	A	DRB1*08:01	A	DQA1*04:01	DQB1*04:02	P	A	DPA1*01:03	DPB1*04:01	2	2	0	0	0			20	2	0	0.00175439	0	1138	982	Inf	0.161792	Inf	0.5025	1
21	A	A	A*01:01	A	C*04:01	B*35:01	A	DRA*01:01	absent	A	DRB1*01:01	A	DQA1*01:01	DQB1*05:01	A	P	DPA1*02:01	DPB1*10:01	1	0	0	0	1			21	0	1	0	0.00101833	1140	981	0	0	33.5951	0.4628	1
22	A	A	A*01:01	A	C*04:01	B*35:01	A	DRA*01:01	absent	P	DRB1*01:01	A	DQA1*01:01	DQB1*05:01	P	A	DPA1*01:03	DPB1*03:01	2	0	0	0	2			22	0	2	0	0.00203666	1140	980	0	0	4.58559	0.214	1
23	A	A	A*01:01	A	C*04:01	B*35:01	A	DRA*01:02	DRB3*02:02	A	DRB1*12:01	A	DQA1*05:05	DQB1*03:01	P	A	DPA1*01:03	DPB1*04:02	1	0	0	0	1			23	0	1	0	0.00101833	1140	981	0	0	33.5951	0.4628	1
24	A	A	A*01:01	A	C*04:01	B*35:02	P	DRA*01:01	DRB3*02:02	A	DRB1*11:01	A	DQA1*05:05	DQB1*03:01	P	A	DPA1*01:03	DPB1*04:01	2	1	0	0	1			24	1	1	0.000877193	0.00101833	1139	981	0.861344	0.0109701	67.6428	1	1
25	A	A	A*01:01	A	C*04:01	B*35:02	P	DRA*01:01	DRB3*02:02	A	DRB1*11:04	A	DQA1*01:03	DQB1*06:03	A	P	DPA1*02:01	DPB1*02:01	9	4	0	0	5			25	4	5	0.00350877	0.00509165	1136	977	0.688156	0.136154	3.20657	0.7409	1
26	A	A	A*01:01	A	C*04:01	B*35:02	P	DRA*01:01	DRB3*02:02	A	DRB1*11:04	A	DQA1*01:03	DQB1*06:03	P	A	DPA1*01:03	DPB1*02:01	1	0	0	0	1			26	0	1	0	0.00101833	1140	981	0	0	33.5951	0.4628	1
27	A	A	A*01:01	A	C*04:01	B*35:02	P	DRA*01:01	DRB3*02:02	A	DRB1*11:04	A	DQA1*01:03	DQB1*06:03	P	A	DPA1*01:03	DPB1*04:01	1	0	0	0	1			27	0	1	0	0.00101833	1140	981	0	0	33.5951	0.4628	1
28	A	A	A*01:01	A	C*04:01	B*35:02	P	DRA*01:01	DRB3*02:02	A	DRB1*11:04	A	DQA1*05:05	DQB1*03:01	P	A	DPA1*01:03	DPB1*02:01	3	0	0	0	3			28	0	3	0	0.00305499	1140	979	0	0	2.08323	0.09894	1
29	A	A	A*01:01	A	C*04:01	B*35:02	P	DRA*01:01	DRB4*01:01/03	A	DRB1*07:01	A	DQA1*02:01	DQB1*02:02	A	P	DPA1*02:01	DPB1*11:01	1	0	0	0	1			29	0	1	0	0.00101833	1140	981	0	0	33.5951	0.4628	1
30	A	A	A*01:01	A	C*04:01	B*35:02	P	DRA*01:01	DRB5*02:02	A	DRB1*16:02	P	DQA1*01:02	DQB1*05:02	A	P	DPA1*02:01	DPB1*14:01	2	2	0	0	0			30	2	0	0.00175439	0	1138	982	Inf	0.161792	Inf	0.5025	1
31	A	A	A*01:01	A	C*04:01	B*35:02	P	DRA*01:01	absent	P	DRB1*01:02	A	DQA1*01:01	DQB1*05:01	P	A	DPA1*01:03	DPB1*04:02	1	0	0	0	1			31	0	1	0	0.00101833	1140	981	0	0	33.5951	0.4628	1
32	A	A	A*01:01	A	C*04:01	B*35:02	P	DRA*01:02	DRB3*02:02	A	DRB1*12:01	A	DQA1*05:05	DQB1*03:01	A	P	DPA1*02:01	DPB1*04:01	1	0	0	0	1			32	0	1	0	0.00101833	1140	981	0	0	33.5951	0.4628	1
33	A	A	A*01:01	A	C*04:01	B*35:02	P	DRA*01:02	DRB3*02:02	A	DRB1*12:01	A	DQA1*05:05	DQB1*03:01	P	P	DPA1*02:01	DPB1*04:01	1	1	0	0	0			33	1	0	0.000877193	0	1139	982	Inf	0.0221025	Inf	1	1
34	A	A	A*01:01	A	C*04:01	B*35:03	P	DRA*01:01	DRB3*02:02	A	DRB1*11:01	A	DQA1*05:09	DQB1*06:01	P	A	DPA1*01:03	DPB1*04:01	1	1	0	0	0			34	1	0	0.000877193	0	1139	982	Inf	0.0221025	Inf	1	1
35	A	A	A*01:01	A	C*04:01	B*35:03	P	DRA*01:02	DRB3*02:02	A	DRB1*12:01	A	DQA1*03:01	DQB1*03:01	P	A	DPA1*01:03	DPB1*04:01	1	1	0	0	0			35	1	0	0.000877193	0	1139	982	Inf	0.0221025	Inf	1	1
36	A	A	A*01:01	A	C*04:01	B*35:03	P	DRA*01:02	DRB3*03:01	A	DRB1*13:02	A	DQA1*01:02	DQB1*06:04	P	A	DPA1*01:03	DPB1*04:02	1	1	0	0	0			36	1	0	0.000877193	0	1139	982	Inf	0.0221025	Inf	1	1
37	A	A	A*01:01	A	C*04:01	B*35:08	P	DRA*01:01	DRB3*02:02	A	DRB1*11:04	A	DQA1*05:05	DQB1*03:01	P	A	DPA1*01:03	DPB1*02:01	1	0	0	0	1			37	0	1	0	0.00101833	1140	981	0	0	33.5951	0.4628	1
38	A	A	A*01:01	A	C*04:01	B*35:08	P	DRA*01:01	absent	P	DRB1*10:01	A	DQA1*01:05	DQB1*05:01	P	A	DPA1*01:03	DPB1*04:01	1	0	0	0	1			38	0	1	0	0.00101833	1140	981	0	0	33.5951	0.4628	1
39	A	A	A*01:01	A	C*04:01	B*44:03	A	DRA*01:01	DRB4*01:01/03	A	DRB1*07:01	A	DQA1*02:01	DQB1*02:02	P	A	DPA1*01:03	DPB1*02:01	2	0	0	0	2			39	0	2	0	0.00203666	1140	980	0	0	4.58559	0.214	1
40	A	A	A*01:01	A	C*04:01	B*44:03	A	DRA*01:01	DRB4*01:01/03	A	DRB1*07:01	A	DQA1*02:01	DQB1*06:02	P	A	DPA1*01:03	DPB1*04:01	1	1	0	0	0			40	1	0	0.000877193	0	1139	982	Inf	0.0221025	Inf	1	1
41	A	A	A*01:01	A	C*04:01	B*51:01	P	DRA*01:01	DRB3*02:02	A	DRB1*11:03	A	DQA1*05:05	DQB1*03:01	P	A	DPA1*01:03	DPB1*04:02	1	0	0	0	1			41	0	1	0	0.00101833	1140	981	0	0	33.5951	0.4628	1
42	A	A	A*01:01	A	C*04:456Q	B*35:01	P	DRA*01:01	DRB3*02:02	A	DRB1*11:01	A	DQA1*05:05	DQB1*03:01	P	A	DPA1*01:03	DPB1*02:01	1	0	0	0	1			42	0	1	0	0.00101833	1140	981	0	0	33.5951	0.4628	1
43	A	A	A*01:01	A	C*04:456Q	B*35:02	P	DRA*01:01	DRB3*02:02	A	DRB1*11:04	A	DQA1*01:03	DQB1*06:03	A	P	DPA1*02:01	DPB1*02:01	2	1	0	0	1			43	1	1	0.000877193	0.00101833	1139	981	0.861344	0.0109701	67.6428	1	1
44	A	A	A*01:01	A	C*04:456Q	B*35:02	P	DRA*01:02	DRB3*02:02	A	DRB1*12:01	A	DQA1*05:05	DQB1*03:01	A	P	DPA1*02:01	DPB1*04:01	1	0	0	0	1			44	0	1	0	0.00101833	1140	981	0	0	33.5951	0.4628	1
45	A	A	A*01:01	A	C*04:456Q	B*35:02	P	DRA*01:02	DRB5*01:02	A	DRB1*15:01	P	DQA1*01:02	DQB1*06:02	P	A	DPA1*01:03	DPB1*04:01	1	0	0	0	1			45	0	1	0	0.00101833	1140	981	0	0	33.5951	0.4628	1
46	A	A	A*01:01	A	C*05:01	B*18:01	P	DRA*01:01	DRB3*02:02	A	DRB1*03:01	A	DQA1*05:01	DQB1*02:01	P	A	DPA1*01:03	DPB1*04:01	1	1	0	0	0			46	1	0	0.000877193	0	1139	982	Inf	0.0221025	Inf	1	1
47	A	A	A*01:01	A	C*05:01	B*18:01	P	DRA*01:01	DRB3*02:02	A	DRB1*13:05	A	DQA1*05:05	DQB1*03:01	P	A	DPA1*01:03	DPB1*04:01	1	1	0	0	0			47	1	0	0.000877193	0	1139	982	Inf	0.0221025	Inf	1	1
48	A	A	A*01:01	A	C*05:01	B*44:02	A	DRA*01:01	DRB4*01:01	A	DRB1*07:01	A	DQA1*02:01	DQB1*06:04	P	A	DPA1*01:03	DPB1*04:01	1	1	0	0	0			48	1	0	0.000877193	0	1139	982	Inf	0.0221025	Inf	1	1
49	A	A	A*01:01	A	C*05:01	B*44:02	A	DRA*01:01	DRB4*01:01/03	A	DRB1*07:01	A	DQA1*02:01	DQB1*06:01	P	A	DPA1*01:03	DPB1*02:01	1	1	0	0	0			49	1	0	0.000877193	0	1139	982	Inf	0.0221025	Inf	1	1
50	A	A	A*01:01	A	C*05:01	B*44:02	A	DRA*01:01	DRB5*02:02	A	DRB1*16:01	P	DQA1*01:02	DQB1*05:02	A	P	DPA1*02:01	DPB1*10:01	1	1	0	0	0			50	1	0	0.000877193	0	1139	982	Inf	0.0221025	Inf	1	1
51	A	A	A*01:01	A	C*05:01	B*44:02	A	DRA*01:02	DRB4*01:03	A	DRB1*04:01	A	DQA1*03:01	DQB1*03:02	P	A	DPA1*01:03	DPB1*04:01	1	0	0	0	1			51	0	1	0	0.00101833	1140	981	0	0	33.5951	0.4628	1
52	A	A	A*01:01	A	C*06:02	B*13:02	P	DRA*01:01	DRB4*01:03	A	DRB1*07:01	A	DQA1*02:01	DQB1*02:02	P	P	DPA1*02:01	DPB1*11:01	1	1	0	0	0			52	1	0	0.000877193	0	1139	982	Inf	0.0221025	Inf	1	1
53	A	A	A*01:01	A	C*06:02	B*35:01	P	DRA*01:01	DRB3*02:02	A	DRB1*11:04	A	DQA1*05:05	DQB1*03:499N	P	A	DPA1*01:03	DPB1*02:01	1	1	0	0	0			53	1	0	0.000877193	0	1139	982	Inf	0.0221025	Inf	1	1
54	A	A	A*01:01	A	C*06:02	B*35:02	P	DRA*01:01	DRB3*02:02	A	DRB1*11:04	A	DQA1*05:05	DQB1*03:01	P	A	DPA1*01:03	DPB1*03:01	1	1	0	0	0			54	1	0	0.000877193	0	1139	982	Inf	0.0221025	Inf	1	1
55	A	A	A*01:01	A	C*06:02	B*35:02	P	DRA*01:01	DRB3*02:02	A	DRB1*11:04	A	DQA1*05:05	DQB1*03:431	P	A	DPA1*01:03	DPB1*04:02	1	1	0	0	0			55	1	0	0.000877193	0	1139	982	Inf	0.0221025	Inf	1	1
56	A	A	A*01:01	A	C*06:02	B*37:01	A	DRA*01:01	DRB3*02:02	A	DRB1*11:01	A	DQA1*05:05	DQB1*03:01	P	A	DPA1*01:03	DPB1*04:01	2	1	0	0	1			56	1	1	0.000877193	0.00101833	1139	981	0.861344	0.0109701	67.6428	1	1
57	A	A	A*01:01	A	C*06:02	B*37:01	A	DRA*01:01	DRB4*01:03	A	DRB1*04:01	A	DQA1*03:01	DQB1*03:02	P	A	DPA1*01:03	DPB1*03:01	2	1	0	0	1			57	1	1	0.000877193	0.00101833	1139	981	0.861344	0.0109701	67.6428	1	1
58	A	A	A*01:01	A	C*06:02	B*37:01	A	DRA*01:01	DRB4*01:03	A	DRB1*04:07	A	DQA1*03:03	DQB1*03:01	P	A	DPA1*01:03	DPB1*03:01	2	1	0	1	0			58	1	0	0.000877193	0	1139	982	Inf	0.0221025	Inf	1	1
59	A	A	A*01:01	A	C*06:02	B*37:01	A	DRA*01:01	absent	P	DRB1*01:02	A	DQA1*01:01	DQB1*05:01	P	A	DPA1*01:03	DPB1*04:01	1	0	1	0	0			59	0	0	0	0	1140	982	-	-	-	-	-
60	A	A	A*01:01	A	C*06:02	B*37:01	A	DRA*01:01	absent	P	DRB1*10:01	A	DQA1*01:05	DQB1*05:01	A	P	DPA1*02:01	DPB1*01:01	1	1	0	0	0			60	1	0	0.000877193	0	1139	982	Inf	0.0221025	Inf	1	1
61	A	A	A*01:01	A	C*06:02	B*37:01	A	DRA*01:01	absent	P	DRB1*10:01	A	DQA1*01:05	DQB1*05:01	A	P	DPA1*02:02	DPB1*05:01	1	0	0	0	1			61	0	1	0	0.00101833	1140	981	0	0	33.5951	0.4628	1
62	A	A	A*01:01	A	C*06:02	B*37:01	A	DRA*01:02	DRB3*01:01	A	DRB1*13:01	A	DQA1*01:03	DQB1*06:03	P	A	DPA1*01:03	DPB1*02:01	1	1	0	0	0			62	1	0	0.000877193	0	1139	982	Inf	0.0221025	Inf	1	1
63	A	A	A*01:01	A	C*06:02	B*37:01	A	DRA*01:02	DRB5*01:01	A	DRB1*15:01	P	DQA1*01:02	DQB1*06:02	P	A	DPA1*01:03	DPB1*04:01	5	4	0	0	1			63	4	1	0.00350877	0.00101833	1136	981	3.45237	0.340925	170.146	0.3813	1
64	A	A	A*01:01	A	C*06:02	B*38:01	A	DRA*01:02	DRB3*02:02	A	DRB1*14:54	A	DQA1*01:04	DQB1*05:03	P	A	DPA1*01:03	DPB1*04:01	2	0	0	0	2			64	0	2	0	0.00203666	1140	980	0	0	4.58559	0.214	1
65	A	A	A*01:01	A	C*06:02	B*57:01	P	DRA*01:01	DRB3*02:02	A	DRB1*11:04	A	DQA1*05:05	DQB1*03:01	P	A	DPA1*01:03	DPB1*02:01	1	0	0	0	1			65	0	1	0	0.00101833	1140	981	0	0	33.5951	0.4628	1
66	A	A	A*01:01	A	C*06:02	B*57:01	P	DRA*01:01	DRB3*02:02	A	DRB1*13:05	A	DQA1*03:01	DQB1*03:01	P	A	DPA1*01:03	DPB1*04:01	1	1	0	0	0			66	1	0	0.000877193	0	1139	982	Inf	0.0221025	Inf	1	1
67	A	A	A*01:01	A	C*06:02	B*57:01	P	DRA*01:01	DRB3*02:02	A	DRB1*13:05	A	DQA1*05:05	DQB1*03:01	P	A	DPA1*01:03	DPB1*04:01	14	7	0	0	7			67	7	7	0.00614035	0.00712831	1133	975	0.86061	0.256606	2.88632	0.7947	1
68	A	A	A*01:01	A	C*06:02	B*57:01	P	DRA*01:01	DRB3*02:02	A	DRB1*13:05	A	DQA1*05:05	DQB1*03:483	P	A	DPA1*01:03	DPB1*04:01	3	1	0	0	2			68	1	2	0.000877193	0.00203666	1139	980	0.430366	0.00729143	8.27899	0.5991	1
69	A	A	A*01:01	A	C*06:02	B*57:01	P	DRA*01:01	DRB3*02:02	A	DRB1*13:05	A	DQA1*05:05	DQB1*06:03	P	A	DPA1*01:03	DPB1*04:01	4	3	0	0	1			69	3	1	0.00263158	0.00101833	1137	981	2.58724	0.207368	135.928	0.6288	1
70	A	A	A*01:01	A	C*06:02	B*57:01	P	DRA*01:01	DRB3*02:02	A	DRB1*13:05	A	DQA1*05:05	DQB1*06:09	P	A	DPA1*01:03	DPB1*04:01	1	1	0	0	0			70	1	0	0.000877193	0	1139	982	Inf	0.0221025	Inf	1	1
71	A	A	A*01:01	A	C*06:02	B*57:01	P	DRA*01:01	DRB4*01:03	A	DRB1*04:02	A	DQA1*03:01	DQB1*03:02	P	A	DPA1*01:03	DPB1*04:01	9	0	0	0	9		#	71	0	9	0	0.00916497	1140	973	0	0	0.433975	0.0009543	1
72	A	A	A*01:01	A	C*06:02	B*57:01	P	DRA*01:01	DRB4*01:03	A	DRB1*04:04	A	DQA1*03:01	DQB1*03:02	A	P	DPA1*02:01	DPB1*14:01	1	0	0	0	1			72	0	1	0	0.00101833	1140	981	0	0	33.5951	0.4628	1
73	A	A	A*01:01	A	C*06:02	B*57:01	P	DRA*01:01	DRB4*01:03	A	DRB1*04:04	A	DQA1*03:01	DQB1*03:02	A	P	DPA1*02:06	DPB1*05:01	1	1	0	0	0			73	1	0	0.000877193	0	1139	982	Inf	0.0221025	Inf	1	1
74	A	A	A*01:01	A	C*06:02	B*57:01	P	DRA*01:01	DRB4*01:03	A	DRB1*07:01	A	DQA1*02:01	DQB1*02:02	P	A	DPA1*01:03	DPB1*02:01	1	0	0	0	1			74	0	1	0	0.00101833	1140	981	0	0	33.5951	0.4628	1
75	A	A	A*01:01	A	C*06:02	B*57:01	P	DRA*01:01	DRB4*01:03	A	DRB1*07:01	A	DQA1*02:01	DQB1*03:03	A	P	DPA1*02:01	DPB1*13:01	2	1	1	0	0			75	1	0	0.000877193	0	1139	982	Inf	0.0221025	Inf	1	1
76	A	A	A*01:01	A	C*06:02	B*57:01	P	DRA*01:01	DRB4*01:03	A	DRB1*07:01	A	DQA1*02:01	DQB1*03:03	P	A	DPA1*01:03	DPB1*04:01	10	6	0	1	3			76	6	3	0.00526316	0.00305499	1134	979	1.7262	0.367515	10.6966	0.5178	1
77	A	A	A*01:01	A	C*06:02	B*57:01	P	DRA*01:02	DRB3*01:01	A	DRB1*13:03	A	DQA1*05:05	DQB1*03:483	P	A	DPA1*01:03	DPB1*02:01	1	1	0	0	0			77	1	0	0.000877193	0	1139	982	Inf	0.0221025	Inf	1	1
78	A	A	A*01:01	A	C*06:02	B*57:01	P	DRA*01:02	DRB5*01:01	A	DRB1*15:01	P	DQA1*01:02	DQB1*06:02	P	A	DPA1*01:03	DPB1*04:01	2	2	0	0	0			78	2	0	0.00175439	0	1138	982	Inf	0.161792	Inf	0.5025	1
79	A	A	A*01:01	A	C*06:02	B*57:01	P	DRA*01:02	DRB5*01:02	A	DRB1*15:01	P	DQA1*01:02	DQB1*06:02	P	A	DPA1*01:03	DPB1*04:01	1	0	0	0	1			79	0	1	0	0.00101833	1140	981	0	0	33.5951	0.4628	1
80	A	A	A*01:01	A	C*06:02	B*57:03	P	DRA*01:01	DRB3*02:02	A	DRB1*11:04	A	DQA1*05:05	DQB1*03:01	P	A	DPA1*01:03	DPB1*04:01	4	0	0	0	4		#	80	0	4	0	0.00407332	1140	978	0	0	1.30314	0.04571	1
81	A	A	A*01:01	A	C*06:02	B*58:01	A	DRA*01:02	DRB3*03:01	A	DRB1*13:02	A	DQA1*01:02	DQB1*06:09	A	P	DPA1*02:01	DPB1*13:01	1	0	0	0	1			81	0	1	0	0.00101833	1140	981	0	0	33.5951	0.4628	1
82	A	A	A*01:01	A	C*07:01	B*08:01	A	DRA*01:01	DRB3*02:02	A	DRB1*11:01	A	DQA1*05:05	DQB1*03:01	P	A	DPA1*01:03	DPB1*04:01	1	0	0	0	1			82	0	1	0	0.00101833	1140	981	0	0	33.5951	0.4628	1
83	A	A	A*01:01	A	C*07:01	B*08:01	A	DRA*01:01	DRB3*02:02	A	DRB1*11:04	A	DQA1*05:05	DQB1*03:01	P	A	DPA1*01:03	DPB1*02:01	1	1	0	0	0			83	1	0	0.000877193	0	1139	982	Inf	0.0221025	Inf	1	1
84	A	A	A*01:01	A	C*07:01	B*08:01	A	DRA*01:01	DRB3*02:02	A	DRB1*13:01	A	DQA1*01:03	DQB1*06:03	A	P	DPA1*02:01	DPB1*01:01	1	1	0	0	0			84	1	0	0.000877193	0	1139	982	Inf	0.0221025	Inf	1	1
85	A	A	A*01:01	A	C*07:01	B*08:01	A	DRA*01:01	DRB3*02:02	A	DRB1*14:01	A	DQA1*01:04	DQB1*05:02	P	A	DPA1*01:03	DPB1*02:01	1	0	0	0	1			85	0	1	0	0.00101833	1140	981	0	0	33.5951	0.4628	1
86	A	A	A*01:01	A	C*07:01	B*08:01	A	DRA*01:01	DRB3*02:02	A	DRB1*14:54	A	DQA1*01:04	DQB1*05:03	A	P	DPA1*02:01	DPB1*09:01	1	0	0	0	1			86	0	1	0	0.00101833	1140	981	0	0	33.5951	0.4628	1
87	A	A	A*01:01	A	C*07:01	B*08:01	A	DRA*01:01	DRB3*02:02	A	DRB1*14:54	A	DQA1*01:04	DQB1*05:03	P	A	DPA1*01:03	DPB1*04:01	1	1	0	0	0			87	1	0	0.000877193	0	1139	982	Inf	0.0221025	Inf	1	1
88	A	A	A*01:01	A	C*07:01	B*08:01	A	DRA*01:01	DRB3*02:24	A	DRB1*14:01	A	DQA1*01:04	DQB1*05:03	P	A	DPA1*01:03	DPB1*02:01	1	0	0	0	1			88	0	1	0	0.00101833	1140	981	0	0	33.5951	0.4628	1
89	A	A	A*01:01	A	C*07:01	B*08:01	A	DRA*01:01	DRB4*01:01	A	DRB1*07:01	A	DQA1*02:01	DQB1*02:02	P	A	DPA1*01:03	DPB1*04:01	2	1	0	0	1			89	1	1	0.000877193	0.00101833	1139	981	0.861344	0.0109701	67.6428	1	1
90	A	A	A*01:01	A	C*07:01	B*08:01	A	DRA*01:01	DRB4*01:03	A	DRB1*04:01	A	DQA1*03:01	DQB1*03:02	P	A	DPA1*01:03	DPB1*04:01	1	1	0	0	0			90	1	0	0.000877193	0	1139	982	Inf	0.0221025	Inf	1	1
91	A	A	A*01:01	A	C*07:01	B*08:01	A	DRA*01:01	DRB4*01:03	A	DRB1*04:01	A	DQA1*03:01	DQB1*03:02	P	P	DPA1*02:06	DPB1*05:01	1	1	0	0	0			91	1	0	0.000877193	0	1139	982	Inf	0.0221025	Inf	1	1
92	A	A	A*01:01	A	C*07:01	B*08:01	A	DRA*01:01	DRB4*01:03	A	DRB1*04:01	A	DQA1*03:03	DQB1*03:01	P	A	DPA1*01:03	DPB1*04:01	1	1	0	0	0			92	1	0	0.000877193	0	1139	982	Inf	0.0221025	Inf	1	1
93	A	A	A*01:01	A	C*07:01	B*08:01	A	DRA*01:01	DRB4*01:03	A	DRB1*04:01	A	DQA1*03:03	DQB1*06:02	P	A	DPA1*01:03	DPB1*04:01	1	0	1	0	0			93	0	0	0	0	1140	982	-	-	-	-	-
94	A	A	A*01:01	A	C*07:01	B*08:01	A	DRA*01:01	DRB4*01:03	A	DRB1*04:04	A	DQA1*03:01	DQB1*03:02	A	P	DPA1*02:01	DPB1*10:01	1	1	0	0	0			94	1	0	0.000877193	0	1139	982	Inf	0.0221025	Inf	1	1
95	A	A	A*01:01	A	C*07:01	B*08:01	A	DRA*01:01	DRB4*01:03	A	DRB1*04:04	A	DQA1*03:01	DQB1*03:02	P	A	DPA1*01:03	DPB1*06:01	2	0	0	0	2			95	0	2	0	0.00203666	1140	980	0	0	4.58559	0.214	1
96	A	A	A*01:01	A	C*07:01	B*08:01	A	DRA*01:01	DRB4*01:03	A	DRB1*04:04	A	DQA1*03:01	DQB1*06:03	P	A	DPA1*01:03	DPB1*04:01	1	0	0	0	1			96	0	1	0	0.00101833	1140	981	0	0	33.5951	0.4628	1
97	A	A	A*01:01	A	C*07:01	B*08:01	A	DRA*01:01	absent	A	DRB1*01:01	A	DQA1*01:01	DQB1*05:01	P	A	DPA1*01:03	DPB1*04:01	1	1	0	0	0			97	1	0	0.000877193	0	1139	982	Inf	0.0221025	Inf	1	1
98	A	A	A*01:01	A	C*07:01	B*08:01	A	DRA*01:01	absent	P	DRB1*01:01	A	DQA1*01:01	DQB1*05:01	P	A	DPA1*01:03	DPB1*04:02	1	1	0	0	0			98	1	0	0.000877193	0	1139	982	Inf	0.0221025	Inf	1	1
99	A	A	A*01:01	A	C*07:01	B*08:01	A	DRA*01:02	DRB3*01:01	A	DRB1*03:01	A	DQA1*01:01	DQB1*05:01	P	A	DPA1*01:03	DPB1*04:01	1	1	0	0	0			99	1	0	0.000877193	0	1139	982	Inf	0.0221025	Inf	1	1
100	A	A	A*01:01	A	C*07:01	B*08:01	A	DRA*01:02	DRB3*01:01	A	DRB1*03:01	A	DQA1*05:01	DQB1*02:01	A	P	DPA1*02:01	DPB1*01:01	23	14	1	5	3		#	100	14	3	0.0122807	0.00305499	1126	979	4.05509	1.12717	22.0701	0.02513	1
101	A	A	A*01:01	A	C*07:01	B*08:01	A	DRA*01:02	DRB3*01:01	A	DRB1*03:01	A	DQA1*05:01	DQB1*02:01	A	P	DPA1*02:01	DPB1*10:01	2	1	0	1	0			101	1	0	0.000877193	0	1139	982	Inf	0.0221025	Inf	1	1
102	A	A	A*01:01	A	C*07:01	B*08:01	A	DRA*01:02	DRB3*01:01	A	DRB1*03:01	A	DQA1*05:01	DQB1*02:01	A	P	DPA1*02:01	DPB1*11:01	2	1	0	0	1			102	1	1	0.000877193	0.00101833	1139	981	0.861344	0.0109701	67.6428	1	1
103	A	A	A*01:01	A	C*07:01	B*08:01	A	DRA*01:02	DRB3*01:01	A	DRB1*03:01	A	DQA1*05:01	DQB1*02:01	P	A	DPA1*01:03	DPB1*02:01	12	7	0	2	3			103	7	3	0.00614035	0.00305499	1133	979	2.01551	0.458612	12.1116	0.3562	1
104	A	A	A*01:01	A	C*07:01	B*08:01	A	DRA*01:02	DRB3*01:01	A	DRB1*03:01	A	DQA1*05:01	DQB1*02:01	P	A	DPA1*01:03	DPB1*03:01	1	0	0	0	1			104	0	1	0	0.00101833	1140	981	0	0	33.5951	0.4628	1
105	A	A	A*01:01	A	C*07:01	B*08:01	A	DRA*01:02	DRB3*01:01	A	DRB1*03:01	A	DQA1*05:01	DQB1*02:01	P	A	DPA1*01:03	DPB1*04:01	35	17	3	2	13			105	17	13	0.0149123	0.0132383	1123	969	1.12829	0.513122	2.5398	0.8543	1
106	A	A	A*01:01	A	C*07:01	B*08:01	A	DRA*01:02	DRB3*01:01	A	DRB1*03:01	A	DQA1*05:01	DQB1*02:01	P	A	DPA1*01:03	DPB1*04:02	10	5	0	0	5			106	5	5	0.00438596	0.00509165	1135	977	0.860855	0.197498	3.75249	1	1
107	A	A	A*01:01	A	C*07:01	B*08:01	A	DRA*01:02	DRB3*01:01	A	DRB1*03:01	A	DQA1*05:01	DQB1*02:01	P	A	DPA1*01:03	DPB1*06:01	5	4	0	0	1			107	4	1	0.00350877	0.00101833	1136	981	3.45237	0.340925	170.146	0.3813	1
108	A	A	A*01:01	A	C*07:01	B*08:01	A	DRA*01:02	DRB3*01:01	A	DRB1*03:01	A	DQA1*05:01	DQB1*02:01	P	A	DPA1*01:03	DPB1*130:01	1	0	0	0	1			108	0	1	0	0.00101833	1140	981	0	0	33.5951	0.4628	1
109	A	A	A*01:01	A	C*07:01	B*08:01	A	DRA*01:02	DRB3*01:01	A	DRB1*03:01	A	DQA1*05:01	DQB1*02:01	P	A	DPA1*01:03	DPB1*23:01	2	2	0	0	0			109	2	0	0.00175439	0	1138	982	Inf	0.161792	Inf	0.5025	1
110	A	A	A*01:01	A	C*07:01	B*08:01	A	DRA*01:02	DRB3*01:01	A	DRB1*03:01	A	DQA1*05:01	DQB1*02:01	P	A	DPA1*01:03	DPB1*24:01	1	1	0	0	0			110	1	0	0.000877193	0	1139	982	Inf	0.0221025	Inf	1	1
111	A	A	A*01:01	A	C*07:01	B*08:01	A	DRA*01:02	DRB3*01:01	A	DRB1*03:01	A	DQA1*05:01	DQB1*02:01	P	A	DPA1*03:01	DPB1*105:01	1	0	0	0	1			111	0	1	0	0.00101833	1140	981	0	0	33.5951	0.4628	1
112	A	A	A*01:01	A	C*07:01	B*08:01	A	DRA*01:02	DRB3*01:01	A	DRB1*03:01	A	DQA1*05:01	DQB1*02:01	P	P	DPA1*02:01	DPB1*01:01	2	2	0	0	0			112	2	0	0.00175439	0	1138	982	Inf	0.161792	Inf	0.5025	1
113	A	A	A*01:01	A	C*07:01	B*08:01	A	DRA*01:02	DRB3*01:01	A	DRB1*03:01	A	DQA1*05:01	DQB1*02:197	P	A	DPA1*01:03	DPB1*02:01	1	1	0	0	0			113	1	0	0.000877193	0	1139	982	Inf	0.0221025	Inf	1	1
114	A	A	A*01:01	A	C*07:01	B*08:01	A	DRA*01:02	DRB3*01:01	A	DRB1*03:01	A	DQA1*05:01	DQB1*02:197	P	A	DPA1*01:03	DPB1*03:01	2	2	0	0	0			114	2	0	0.00175439	0	1138	982	Inf	0.161792	Inf	0.5025	1
115	A	A	A*01:01	A	C*07:01	B*08:01	A	DRA*01:02	DRB3*01:01	A	DRB1*03:01	A	DQA1*05:01	DQB1*02:197	P	A	DPA1*01:03	DPB1*04:01	1	1	0	0	0			115	1	0	0.000877193	0	1139	982	Inf	0.0221025	Inf	1	1
116	A	A	A*01:01	A	C*07:01	B*08:01	A	DRA*01:02	DRB3*01:01	A	DRB1*03:01	A	DQA1*05:01	DQB1*06:02	P	A	DPA1*01:03	DPB1*104:01	1	0	0	0	1			116	0	1	0	0.00101833	1140	981	0	0	33.5951	0.4628	1
117	A	A	A*01:01	A	C*07:01	B*08:01	A	DRA*01:02	DRB3*01:01	A	DRB1*03:01	A	DQA1*05:01	DQB1*06:02	P	A	DPA1*01:03	DPB1*20:01	1	0	0	1	0			117	0	0	0	0	1140	982	-	-	-	-	-
118	A	A	A*01:01	A	C*07:01	B*08:01	A	DRA*01:02	DRB3*01:01	A	DRB1*03:01	A	DQA1*05:01	DQB1*06:03	P	A	DPA1*01:03	DPB1*04:02	1	0	0	0	1			118	0	1	0	0.00101833	1140	981	0	0	33.5951	0.4628	1
119	A	A	A*01:01	A	C*07:01	B*08:01	A	DRA*01:02	DRB3*01:01	A	DRB1*13:01	A	DQA1*01:03	DQB1*06:03	P	A	DPA1*01:03	DPB1*02:01	3	1	0	0	2			119	1	2	0.000877193	0.00203666	1139	980	0.430366	0.00729143	8.27899	0.5991	1
120	A	A	A*01:01	A	C*07:01	B*08:01	A	DRA*01:02	DRB3*01:01	A	DRB1*13:03	A	DQA1*05:05	DQB1*03:01	P	A	DPA1*01:03	DPB1*02:01	1	0	0	0	1			120	0	1	0	0.00101833	1140	981	0	0	33.5951	0.4628	1
121	A	A	A*01:01	A	C*07:01	B*08:01	A	DRA*01:02	DRB3*01:01	A	DRB1*13:03	A	DQA1*05:05	DQB1*06:02	A	P	DPA1*02:01	DPB1*05:01	1	1	0	0	0			121	1	0	0.000877193	0	1139	982	Inf	0.0221025	Inf	1	1
122	A	A	A*01:01	A	C*07:01	B*08:01	A	DRA*01:02	DRB4*01:01/03	A	DRB1*07:01	A	DQA1*02:01	DQB1*02:02	P	A	DPA1*01:03	DPB1*13:01	1	1	0	0	0			122	1	0	0.000877193	0	1139	982	Inf	0.0221025	Inf	1	1
123	A	A	A*01:01	A	C*07:01	B*08:01	A	DRA*01:02	DRB5*01:01	A	DRB1*15:01	P	DQA1*01:02	DQB1*06:02	P	A	DPA1*01:03	DPB1*04:01	5	3	0	0	2			123	3	2	0.00263158	0.00203666	1137	980	1.29272	0.147768	15.4999	1	1
124	A	A	A*01:01	A	C*07:01	B*08:01	A	DRA*01:02	DRB5*01:02	A	DRB1*15:01	P	DQA1*01:02	DQB1*06:02	P	A	DPA1*01:03	DPB1*04:01	1	0	1	0	0			124	0	0	0	0	1140	982	-	-	-	-	-
125	A	A	A*01:01	A	C*07:01	B*08:01	A	DRA*01:02	absent	A	DRB1*08:01	A	DQA1*04:02	DQB1*04:02	A	P	DPA1*02:01	DPB1*01:01	1	0	0	0	1			125	0	1	0	0.00101833	1140	981	0	0	33.5951	0.4628	1
126	A	A	A*01:01	A	C*07:01	B*08:01	A	DRA*01:02	absent	A	DRB1*08:01	A	DQA1*04:02	DQB1*04:02	P	A	DPA1*01:03	DPB1*03:01	2	1	0	0	1			126	1	1	0.000877193	0.00101833	1139	981	0.861344	0.0109701	67.6428	1	1
127	A	A	A*01:01	A	C*07:01	B*08:01	A	DRA*01:02	absent	A	DRB1*08:13	A	DQA1*04:01	DQB1*04:02	P	A	DPA1*01:03	DPB1*03:01	1	0	0	0	1			127	0	1	0	0.00101833	1140	981	0	0	33.5951	0.4628	1
128	A	A	A*01:01	A	C*07:01	B*08:01	P	DRA*01:01	DRB4*01:03	A	DRB1*04:01	A	DQA1*03:01	DQB1*03:02	P	A	DPA1*01:03	DPB1*02:01	1	1	0	0	0			128	1	0	0.000877193	0	1139	982	Inf	0.0221025	Inf	1	1
129	A	A	A*01:01	A	C*07:01	B*13:02	P	DRA*01:01	DRB4*01:03	A	DRB1*07:01	A	DQA1*02:01	DQB1*02:02	A	P	DPA1*02:01	DPB1*14:01	2	1	0	0	1			129	1	1	0.000877193	0.00101833	1139	981	0.861344	0.0109701	67.6428	1	1
130	A	A	A*01:01	A	C*07:01	B*15:17	P	DRA*01:01	DRB3*02:02	A	DRB1*11:01	A	DQA1*05:09	DQB1*03:02	P	A	DPA1*01:03	DPB1*16:01	1	0	0	0	1			130	0	1	0	0.00101833	1140	981	0	0	33.5951	0.4628	1
131	A	A	A*01:01	A	C*07:01	B*15:17	P	DRA*01:02	DRB3*03:01	A	DRB1*13:02	A	DQA1*01:02	DQB1*06:04	P	A	DPA1*01:03	DPB1*104:01	1	0	0	0	1			131	0	1	0	0.00101833	1140	981	0	0	33.5951	0.4628	1
132	A	A	A*01:01	A	C*07:01	B*15:17	P	DRA*01:02	absent	A	DRB1*08:01	A	DQA1*04:01	DQB1*04:02	P	A	DPA1*01:03	DPB1*02:01	1	0	0	0	1			132	0	1	0	0.00101833	1140	981	0	0	33.5951	0.4628	1
133	A	A	A*01:01	A	C*07:01	B*18:01	P	DRA*01:01	DRB3*02:02	A	DRB1*11:04	A	DQA1*05:05	DQB1*03:01	P	A	DPA1*01:03	DPB1*04:01	1	1	0	0	0			133	1	0	0.000877193	0	1139	982	Inf	0.0221025	Inf	1	1
134	A	A	A*01:01	A	C*07:01	B*18:01	P	DRA*01:01	DRB3*02:02	A	DRB1*11:04	A	DQA1*05:05	DQB1*06:01	P	A	DPA1*01:03	DPB1*04:01	1	1	0	0	0			134	1	0	0.000877193	0	1139	982	Inf	0.0221025	Inf	1	1
135	A	A	A*01:01	A	C*07:01	B*18:01	P	DRA*01:01	DRB3*02:02	A	DRB1*11:04	A	DQA1*05:05	DQB1*06:02	P	A	DPA1*01:03	DPB1*04:01	1	1	0	0	0			135	1	0	0.000877193	0	1139	982	Inf	0.0221025	Inf	1	1
136	A	A	A*01:01	A	C*07:01	B*35:01	P	DRA*01:01	absent	P	DRB1*01:01	A	DQA1*01:01	DQB1*05:01	P	A	DPA1*01:03	DPB1*04:01	1	1	0	0	0			136	1	0	0.000877193	0	1139	982	Inf	0.0221025	Inf	1	1
137	A	A	A*01:01	A	C*07:01	B*35:01	P	DRA*01:01	absent	P	DRB1*01:02	A	DQA1*01:01	DQB1*05:01	P	A	DPA1*01:03	DPB1*04:01	1	0	1	0	0			137	0	0	0	0	1140	982	-	-	-	-	-
138	A	A	A*01:01	A	C*07:01	B*57:01	P	DRA*01:01	DRB4*01:03	A	DRB1*07:01	A	DQA1*02:01	DQB1*03:03	P	A	DPA1*01:03	DPB1*04:01	1	0	0	0	1			138	0	1	0	0.00101833	1140	981	0	0	33.5951	0.4628	1
139	A	A	A*01:01	A	C*07:04	B*15:18	P	DRA*01:02	DRB5*01:01	A	DRB1*15:01	P	DQA1*01:02	DQB1*06:02	P	A	DPA1*01:03	DPB1*04:01	3	3	0	0	0			139	3	0	0.00263158	0	1137	982	Inf	0.356097	Inf	0.2538	1
140	A	A	A*01:01	A	C*07:18	B*58:01	A	DRA*01:01	DRB4*01:01	A	DRB1*07:01	A	DQA1*02:01	DQB1*02:02	P	A	DPA1*01:03	DPB1*02:01	1	0	0	0	1			140	0	1	0	0.00101833	1140	981	0	0	33.5951	0.4628	1
141	A	A	A*01:01	A	C*07:18	B*58:01	A	DRA*01:01	DRB4*01:01	A	DRB1*07:01	A	DQA1*02:01	DQB1*02:02	P	A	DPA1*01:03	DPB1*04:01	3	1	0	0	2			141	1	2	0.000877193	0.00203666	1139	980	0.430366	0.00729143	8.27899	0.5991	1
142	A	A	A*01:01	A	C*07:18	B*58:01	A	DRA*01:01	DRB4*01:01/03	A	DRB1*07:01	A	DQA1*02:01	DQB1*02:02	P	A	DPA1*01:03	DPB1*04:01	3	1	0	0	2			142	1	2	0.000877193	0.00203666	1139	980	0.430366	0.00729143	8.27899	0.5991	1
143	A	A	A*01:01	A	C*07:18	B*58:01	A	DRA*01:01	DRB4*01:01/03	A	DRB1*07:01	A	DQA1*02:01	DQB1*06:09	P	A	DPA1*01:03	DPB1*04:01	1	1	0	0	0			143	1	0	0.000877193	0	1139	982	Inf	0.0221025	Inf	1	1
144	A	A	A*01:01	A	C*07:18	B*58:01	A	DRA*01:01	DRB4*01:03	A	DRB1*04:02	A	DQA1*03:01	DQB1*03:02	P	A	DPA1*01:03	DPB1*04:01	2	1	0	0	1			144	1	1	0.000877193	0.00101833	1139	981	0.861344	0.0109701	67.6428	1	1
145	A	A	A*01:01	A	C*08:02	B*14:02	A	DRA*01:01	DRB4*01:01	A	DRB1*07:01	A	DQA1*02:01	DQB1*02:02	P	P	DPA1*02:01	DPB1*17:01	1	1	0	0	0			145	1	0	0.000877193	0	1139	982	Inf	0.0221025	Inf	1	1
146	A	A	A*01:01	A	C*08:02	B*14:02	A	DRA*01:01	absent	A	DRB1*01:02	A	DQA1*01:01	DQB1*05:01	P	A	DPA1*01:03	DPB1*20:01	1	0	0	0	1			146	0	1	0	0.00101833	1140	981	0	0	33.5951	0.4628	1
147	A	A	A*01:01	A	C*08:02	B*14:02	A	DRA*01:01	absent	P	DRB1*01:02	A	DQA1*01:01	DQB1*05:01	P	A	DPA1*01:03	DPB1*02:01	2	0	0	0	2			147	0	2	0	0.00203666	1140	980	0	0	4.58559	0.214	1
148	A	A	A*01:01	A	C*08:02	B*14:02	A	DRA*01:01	absent	P	DRB1*01:02	A	DQA1*01:01	DQB1*05:01	P	A	DPA1*01:03	DPB1*03:01	3	2	0	0	1			148	2	1	0.00175439	0.00101833	1138	981	1.72365	0.0896004	101.76	1	1
149	A	A	A*01:01	A	C*08:02	B*14:02	A	DRA*01:01	absent	P	DRB1*01:02	A	DQA1*01:01	DQB1*05:01	P	A	DPA1*01:03	DPB1*104:01	1	1	0	0	0			149	1	0	0.000877193	0	1139	982	Inf	0.0221025	Inf	1	1
150	A	A	A*01:01	A	C*08:02	B*14:02	A	DRA*01:02	DRB3*03:01	A	DRB1*13:02	A	DQA1*01:06	DQB1*06:04	P	P	DPA1*02:01	DPB1*13:01	1	0	0	0	1			150	0	1	0	0.00101833	1140	981	0	0	33.5951	0.4628	1
151	A	A	A*01:01	A	C*12:02	B*52:01	P	DRA*01:02	DRB3*03:01	A	DRB1*13:02	A	DQA1*01:02	DQB1*06:09	P	A	DPA1*01:03	DPB1*04:01	1	1	0	0	0			151	1	0	0.000877193	0	1139	982	Inf	0.0221025	Inf	1	1
152	A	A	A*01:01	A	C*12:02	B*52:01	P	DRA*01:02	DRB5*01:02	A	DRB1*15:02	P	DQA1*01:03	DQB1*06:01	A	P	DPA1*02:01	DPB1*14:01	1	1	0	0	0			152	1	0	0.000877193	0	1139	982	Inf	0.0221025	Inf	1	1
153	A	A	A*01:01	A	C*12:02	B*52:01	P	DRA*01:02	DRB5*01:02	A	DRB1*15:02	P	DQA1*01:03	DQB1*06:01	P	A	DPA1*01:03	DPB1*02:01	3	1	0	0	2			153	1	2	0.000877193	0.00203666	1139	980	0.430366	0.00729143	8.27899	0.5991	1
154	A	A	A*01:01	A	C*12:03	B*07:02	P	DRA*01:02	absent	A	DRB1*08:01	A	DQA1*04:01	DQB1*04:02	P	A	DPA1*01:03	DPB1*04:01	1	0	0	0	1			154	0	1	0	0.00101833	1140	981	0	0	33.5951	0.4628	1
155	A	A	A*01:01	A	C*12:03	B*18:01	P	DRA*01:01	DRB3*02:02	A	DRB1*11:04	A	DQA1*05:05	DQB1*03:01	P	A	DPA1*01:03	DPB1*04:02	1	1	0	0	0			155	1	0	0.000877193	0	1139	982	Inf	0.0221025	Inf	1	1
156	A	A	A*01:01	A	C*12:03	B*38:01	A	DRA*01:01	DRB4*01:03	A	DRB1*04:02	A	DQA1*03:01	DQB1*03:02	P	A	DPA1*01:03	DPB1*04:01	3	0	0	1	2			156	0	2	0	0.00203666	1140	980	0	0	4.58559	0.214	1
157	A	A	A*01:01	A	C*12:03	B*38:01	A	DRA*01:02	DRB3*01:01	A	DRB1*13:01	A	DQA1*01:10	DQB1*06:03	P	A	DPA1*01:03	DPB1*02:01	1	0	0	0	1			157	0	1	0	0.00101833	1140	981	0	0	33.5951	0.4628	1
158	A	A	A*01:01	A	C*12:03	B*38:01	A	DRA*01:02	DRB3*03:01	A	DRB1*13:02	A	DQA1*01:02	DQB1*06:09	P	A	DPA1*01:03	DPB1*04:01	1	1	0	0	0			158	1	0	0.000877193	0	1139	982	Inf	0.0221025	Inf	1	1
159	A	A	A*01:01	A	C*12:03	B*39:01	A	DRA*01:02	DRB3*01:01	A	DRB1*13:01	A	DQA1*01:03	DQB1*06:03	P	A	DPA1*01:03	DPB1*02:01	1	1	0	0	0			159	1	0	0.000877193	0	1139	982	Inf	0.0221025	Inf	1	1
160	A	A	A*01:01	A	C*15:02	B*40:06	A	DRA*01:01	DRB3*02:02	A	DRB1*14:243	A	DQA1*01:04	DQB1*05:03	P	A	DPA1*03:05	DPB1*02:01	1	1	0	0	0			160	1	0	0.000877193	0	1139	982	Inf	0.0221025	Inf	1	1
161	A	A	A*01:01	A	C*15:02	B*40:06	P	DRA*01:01	DRB3*02:02	A	DRB1*14:04	A	DQA1*01:04	DQB1*05:03	P	A	DPA1*01:03	DPB1*02:01	1	0	1	0	0			161	0	0	0	0	1140	982	-	-	-	-	-
162	A	A	A*01:01	A	C*16:01	B*44:03	A	DRA*01:01	DRB3*02:02	A	DRB1*14:54	A	DQA1*01:04	DQB1*05:03	P	A	DPA1*01:03	DPB1*02:01	1	0	0	0	1			162	0	1	0	0.00101833	1140	981	0	0	33.5951	0.4628	1
163	A	A	A*01:01	A	C*16:01	B*44:03	A	DRA*01:01	DRB4*01:01	A	DRB1*07:01	A	DQA1*02:01	DQB1*02:02	A	P	DPA1*02:01	DPB1*11:01	4	1	0	0	3			163	1	3	0.000877193	0.00305499	1139	979	0.286665	0.00545809	3.57698	0.3417	1
164	A	A	A*01:01	A	C*16:01	B*44:03	A	DRA*01:01	DRB4*01:01	A	DRB1*07:01	A	DQA1*02:01	DQB1*06:04	P	P	DPA1*02:01	DPB1*11:01	1	0	1	0	0			164	0	0	0	0	1140	982	-	-	-	-	-
165	A	A	A*01:01	A	C*16:04	B*44:02	P	DRA*01:02	DRB3*03:01	A	DRB1*13:02	A	DQA1*01:02	DQB1*06:04	P	A	DPA1*01:03	DPB1*02:01	1	1	0	0	0			165	1	0	0.000877193	0	1139	982	Inf	0.0221025	Inf	1	1
166	A	A	A*01:01	P	C*07:02	B*07:02	P	DRA*01:01	DRB3*02:02	A	DRB1*14:54	A	DQA1*01:04	DQB1*05:03	P	A	DPA1*01:03	DPB1*16:01	1	0	0	0	1			166	0	1	0	0.00101833	1140	981	0	0	33.5951	0.4628	1
167	A	A	A*01:01	P	C*07:02	B*07:02	P	DRA*01:01	DRB4*01:03	A	DRB1*04:04	A	DQA1*03:01	DQB1*03:02	P	A	DPA1*01:03	DPB1*03:01	1	0	0	0	1			167	0	1	0	0.00101833	1140	981	0	0	33.5951	0.4628	1
168	A	A	A*01:01	P	C*07:02	B*07:02	P	DRA*01:01	DRB4*01:03	A	DRB1*04:04	A	DQA1*03:01	DQB1*03:02	P	A	DPA1*01:03	DPB1*15:01	1	1	0	0	0			168	1	0	0.000877193	0	1139	982	Inf	0.0221025	Inf	1	1
169	A	A	A*01:01	P	C*07:02	B*07:02	P	DRA*01:02	DRB3*01:01	A	DRB1*13:03	A	DQA1*05:05	DQB1*03:01	P	A	DPA1*01:03	DPB1*124:01	1	1	0	0	0			169	1	0	0.000877193	0	1139	982	Inf	0.0221025	Inf	1	1
170	A	A	A*01:01	P	C*07:02	B*07:02	P	DRA*01:02	DRB5*01:01	A	DRB1*15:01	P	DQA1*01:02	DQB1*06:02	P	A	DPA1*01:03	DPB1*02:01	1	0	0	0	1			170	0	1	0	0.00101833	1140	981	0	0	33.5951	0.4628	1
171	A	A	A*01:01	P	C*07:02	B*07:02	P	DRA*01:02	DRB5*01:01	A	DRB1*15:01	P	DQA1*01:02	DQB1*06:02	P	A	DPA1*01:03	DPB1*04:01	3	3	0	0	0			171	3	0	0.00263158	0	1137	982	Inf	0.356097	Inf	0.2538	1
172	A	A	A*01:01	P	C*07:02	B*07:02	P	DRA*01:02	DRB5*01:01	A	DRB1*15:01	P	DQA1*01:02	DQB1*06:02	P	A	DPA1*01:03	DPB1*04:02	1	0	0	1	0			172	0	0	0	0	1140	982	-	-	-	-	-
173	A	A	A*01:01	P	C*07:02	B*39:06	A	DRA*01:02	DRB3*03:01	A	DRB1*13:02	A	DQA1*01:02	DQB1*06:04	A	P	DPA1*02:01	DPB1*01:01	1	1	0	0	0			173	1	0	0.000877193	0	1139	982	Inf	0.0221025	Inf	1	1
174	A	A	A*01:01	P	C*07:02	B*39:06	A	DRA*01:02	absent	A	DRB1*08:01	A	DQA1*04:01	DQB1*04:02	A	P	DPA1*02:01	DPB1*01:01	1	1	0	0	0			174	1	0	0.000877193	0	1139	982	Inf	0.0221025	Inf	1	1
175	A	A	A*01:01	P	C*07:02	B*39:06	A	DRA*01:02	absent	A	DRB1*08:01	A	DQA1*04:01	DQB1*04:02	P	A	DPA1*01:03	DPB1*02:01	3	2	0	0	1			175	2	1	0.00175439	0.00101833	1138	981	1.72365	0.0896004	101.76	1	1
176	A	A	A*01:02	A	C*16:01	B*44:02	A	DRA*01:02	DRB3*02:02	A	DRB1*12:01	A	DQA1*05:05	DQB1*03:01	P	A	DPA1*01:03	DPB1*03:01	1	0	1	0	0			176	0	0	0	0	1140	982	-	-	-	-	-
177	A	A	A*01:03	A	C*04:01	B*35:01	A	DRA*01:01	DRB3*02:02	A	DRB1*03:01	A	DQA1*05:01	DQB1*02:01	P	A	DPA1*01:03	DPB1*04:01	1	0	0	0	1			177	0	1	0	0.00101833	1140	981	0	0	33.5951	0.4628	1
178	A	A	A*01:03	A	C*15:05	B*73:01	A	DRA*01:02	DRB5*01:01	A	DRB1*15:01	P	DQA1*01:02	DQB1*05:02	P	A	DPA1*01:03	DPB1*03:01	2	1	0	0	1			178	1	1	0.000877193	0.00101833	1139	981	0.861344	0.0109701	67.6428	1	1
179	A	A	A*02:01	A	C*01:02	B*15:01	P	DRA*01:01	absent	P	DRB1*01:01	A	DQA1*01:01	DQB1*05:01	P	A	DPA1*01:03	DPB1*02:01	1	1	0	0	0			179	1	0	0.000877193	0	1139	982	Inf	0.0221025	Inf	1	1
180	A	A	A*02:01	A	C*01:02	B*15:08	P	DRA*01:01	DRB4*01:03	A	DRB1*04:05	A	DQA1*03:03	DQB1*06:04	P	A	DPA1*01:03	DPB1*04:01	1	0	0	0	1			180	0	1	0	0.00101833	1140	981	0	0	33.5951	0.4628	1
181	A	A	A*02:01	A	C*01:02	B*27:05	A	DRA*01:01	DRB4*01:03	A	DRB1*04:01	A	DQA1*03:01	DQB1*03:02	P	A	DPA1*01:03	DPB1*04:02	1	0	0	0	1			181	0	1	0	0.00101833	1140	981	0	0	33.5951	0.4628	1
182	A	A	A*02:01	A	C*01:02	B*27:05	A	DRA*01:01	DRB4*01:03	A	DRB1*07:01	A	DQA1*02:01	DQB1*02:02	P	A	DPA1*01:03	DPB1*04:01	1	1	0	0	0			182	1	0	0.000877193	0	1139	982	Inf	0.0221025	Inf	1	1
183	A	A	A*02:01	A	C*01:02	B*27:05	A	DRA*01:01	absent	P	DRB1*01:01	A	DQA1*01:01	DQB1*05:01	A	P	DPA1*02:01	DPB1*14:01	1	0	0	0	1			183	0	1	0	0.00101833	1140	981	0	0	33.5951	0.4628	1
184	A	A	A*02:01	A	C*01:02	B*27:05	A	DRA*01:01	absent	P	DRB1*01:01	A	DQA1*01:01	DQB1*05:01	P	A	DPA1*01:03	DPB1*03:01	1	1	0	0	0			184	1	0	0.000877193	0	1139	982	Inf	0.0221025	Inf	1	1
185	A	A	A*02:01	A	C*01:02	B*27:05	A	DRA*01:01	absent	P	DRB1*01:01	A	DQA1*01:01	DQB1*05:01	P	A	DPA1*01:03	DPB1*138:01	2	0	0	0	2			185	0	2	0	0.00203666	1140	980	0	0	4.58559	0.214	1
186	A	A	A*02:01	A	C*01:02	B*27:05	A	DRA*01:01	absent	P	DRB1*01:01	A	DQA1*01:01	DQB1*05:01	P	A	DPA1*01:03	DPB1*20:01	1	1	0	0	0			186	1	0	0.000877193	0	1139	982	Inf	0.0221025	Inf	1	1
187	A	A	A*02:01	A	C*01:02	B*27:05	A	DRA*01:01	absent	P	DRB1*01:03	A	DQA1*05:05	DQB1*03:01	P	A	DPA1*01:03	DPB1*02:01	4	1	0	0	3			187	1	3	0.000877193	0.00305499	1139	979	0.286665	0.00545809	3.57698	0.3417	1
188	A	A	A*02:01	A	C*01:02	B*27:05	A	DRA*01:02	DRB4*01:03	A	DRB1*04:01	A	DQA1*03:01	DQB1*03:02	P	A	DPA1*01:03	DPB1*04:01	1	1	0	0	0			188	1	0	0.000877193	0	1139	982	Inf	0.0221025	Inf	1	1
189	A	A	A*02:01	A	C*01:02	B*51:01	P	DRA*01:01	DRB4*01:03	A	DRB1*07:01	A	DQA1*02:01	DQB1*02:02	A	P	DPA1*02:01	DPB1*17:01	1	0	0	0	1			189	0	1	0	0.00101833	1140	981	0	0	33.5951	0.4628	1
190	A	A	A*02:01	A	C*01:02	B*51:01	P	DRA*01:01	DRB4*01:03	A	DRB1*07:01	A	DQA1*02:01	DQB1*02:02	P	A	DPA1*01:03	DPB1*04:01	1	1	0	0	0			190	1	0	0.000877193	0	1139	982	Inf	0.0221025	Inf	1	1
191	A	A	A*02:01	A	C*01:02	B*51:01	P	DRA*01:02	DRB5*01:01	A	DRB1*15:01	P	DQA1*01:02	DQB1*05:02	P	A	DPA1*01:03	DPB1*04:01	1	1	0	0	0			191	1	0	0.000877193	0	1139	982	Inf	0.0221025	Inf	1	1
192	A	A	A*02:01	A	C*01:02	B*51:01	P	DRA*01:02	DRB5*01:01	A	DRB1*15:01	P	DQA1*01:02	DQB1*06:02	P	P	DPA1*02:06	DPB1*05:01	1	1	0	0	0			192	1	0	0.000877193	0	1139	982	Inf	0.0221025	Inf	1	1
193	A	A	A*02:01	A	C*01:02	B*56:01	A	DRA*01:01	DRB4*01:03	A	DRB1*04:01	A	DQA1*03:03	DQB1*06:02	P	A	DPA1*01:03	DPB1*04:01	1	1	0	0	0			193	1	0	0.000877193	0	1139	982	Inf	0.0221025	Inf	1	1
194	A	A	A*02:01	A	C*01:02	B*56:01	A	DRA*01:01	DRB4*01:03	A	DRB1*07:01	A	DQA1*02:01	DQB1*03:03	P	A	DPA1*01:03	DPB1*04:01	1	0	0	1	0			194	0	0	0	0	1140	982	-	-	-	-	-
195	A	A	A*02:01	A	C*01:02	B*56:01	A	DRA*01:01	absent	P	DRB1*01:01	A	DQA1*01:01	DQB1*05:01	P	A	DPA1*01:03	DPB1*02:02	1	1	0	0	0			195	1	0	0.000877193	0	1139	982	Inf	0.0221025	Inf	1	1
196	A	A	A*02:01	A	C*01:02	B*56:01	A	DRA*01:01	absent	P	DRB1*01:01	A	DQA1*01:01	DQB1*05:01	P	A	DPA1*01:03	DPB1*04:01	1	1	0	0	0			196	1	0	0.000877193	0	1139	982	Inf	0.0221025	Inf	1	1
197	A	A	A*02:01	A	C*02:02	B*27:02	A	DRA*01:01	DRB5*01:02	A	DRB1*16:01	P	DQA1*01:02	DQB1*05:02	P	A	DPA1*01:03	DPB1*04:02	1	1	0	0	0			197	1	0	0.000877193	0	1139	982	Inf	0.0221025	Inf	1	1
198	A	A	A*02:01	A	C*02:02	B*27:02	A	DRA*01:01	DRB5*02:02	A	DRB1*16:01	P	DQA1*01:02	DQB1*05:02	P	A	DPA1*01:03	DPB1*02:01	1	0	0	0	1			198	0	1	0	0.00101833	1140	981	0	0	33.5951	0.4628	1
199	A	A	A*02:01	A	C*02:02	B*27:02	A	DRA*01:01	DRB5*02:02	A	DRB1*16:01	P	DQA1*01:02	DQB1*05:02	P	A	DPA1*01:03	DPB1*04:02	2	1	0	0	1			199	1	1	0.000877193	0.00101833	1139	981	0.861344	0.0109701	67.6428	1	1
200	A	A	A*02:01	A	C*02:02	B*27:02	A	DRA*01:02	DRB3*01:01	A	DRB1*11:01	A	DQA1*05:05	DQB1*03:01	P	A	DPA1*01:03	DPB1*04:01	1	0	0	0	1			200	0	1	0	0.00101833	1140	981	0	0	33.5951	0.4628	1
201	A	A	A*02:01	A	C*02:02	B*27:05	A	DRA*01:01	DRB3*02:02	A	DRB1*03:01	A	DQA1*05:01	DQB1*02:01	A	P	DPA1*02:01	DPB1*14:01	1	1	0	0	0			201	1	0	0.000877193	0	1139	982	Inf	0.0221025	Inf	1	1
202	A	A	A*02:01	A	C*02:02	B*27:05	A	DRA*01:01	DRB3*02:02	A	DRB1*11:02	A	DQA1*05:05	DQB1*06:09	P	A	DPA1*01:03	DPB1*04:02	1	1	0	0	0			202	1	0	0.000877193	0	1139	982	Inf	0.0221025	Inf	1	1
203	A	A	A*02:01	A	C*02:02	B*27:05	A	DRA*01:01	DRB3*02:02	A	DRB1*13:01	A	DQA1*01:03	DQB1*06:03	A	P	DPA1*02:07	DPB1*19:01	1	1	0	0	0			203	1	0	0.000877193	0	1139	982	Inf	0.0221025	Inf	1	1
204	A	A	A*02:01	A	C*02:02	B*27:05	A	DRA*01:01	DRB4*01:03	A	DRB1*04:04	A	DQA1*03:01	DQB1*03:02	P	A	DPA1*01:03	DPB1*04:01	3	1	0	0	2			204	1	2	0.000877193	0.00203666	1139	980	0.430366	0.00729143	8.27899	0.5991	1
205	A	A	A*02:01	A	C*02:02	B*27:05	A	DRA*01:01	DRB5*02:02	A	DRB1*16:01	P	DQA1*01:02	DQB1*05:02	P	A	DPA1*01:03	DPB1*04:01	2	1	1	0	0			205	1	0	0.000877193	0	1139	982	Inf	0.0221025	Inf	1	1
206	A	A	A*02:01	A	C*02:02	B*27:05	A	DRA*01:01	absent	P	DRB1*01:01	A	DQA1*01:01	DQB1*05:01	P	A	DPA1*01:03	DPB1*02:01	1	0	0	0	1			206	0	1	0	0.00101833	1140	981	0	0	33.5951	0.4628	1
207	A	A	A*02:01	A	C*02:02	B*27:05	A	DRA*01:01	absent	P	DRB1*01:01	A	DQA1*01:01	DQB1*05:01	P	A	DPA1*01:03	DPB1*04:01	4	2	1	0	1			207	2	1	0.00175439	0.00101833	1138	981	1.72365	0.0896004	101.76	1	1
208	A	A	A*02:01	A	C*02:02	B*40:02	P	DRA*01:01	DRB3*02:24	A	DRB1*14:01	A	DQA1*01:04	DQB1*05:03	P	A	DPA1*01:03	DPB1*04:02	1	1	0	0	0			208	1	0	0.000877193	0	1139	982	Inf	0.0221025	Inf	1	1
209	A	A	A*02:01	A	C*02:02	B*40:02	P	DRA*01:01	DRB4*01:03	A	DRB1*04:01	A	DQA1*03:03	DQB1*03:01	A	P	DPA1*02:01	DPB1*14:01	1	0	1	0	0			209	0	0	0	0	1140	982	-	-	-	-	-
210	A	A	A*02:01	A	C*02:02	B*40:02	P	DRA*01:01	DRB4*01:03	A	DRB1*04:01	A	DQA1*03:03	DQB1*03:02	P	A	DPA1*01:03	DPB1*06:01	1	1	0	0	0			210	1	0	0.000877193	0	1139	982	Inf	0.0221025	Inf	1	1
211	A	A	A*02:01	A	C*02:02	B*44:03	A	DRA*01:01	absent	P	DRB1*01:02	A	DQA1*01:01	DQB1*05:01	P	A	DPA1*01:03	DPB1*04:01	1	0	1	0	0			211	0	0	0	0	1140	982	-	-	-	-	-
212	A	A	A*02:01	A	C*02:02	B*44:05	A	DRA*01:01	DRB3*02:02	A	DRB1*11:04	A	DQA1*05:05	DQB1*03:01	A	P	DPA1*02:01	DPB1*14:01	1	0	1	0	0			212	0	0	0	0	1140	982	-	-	-	-	-
213	A	A	A*02:01	A	C*02:02	B*44:05	A	DRA*01:02	DRB3*01:01	A	DRB1*13:01	A	DQA1*01:03	DQB1*06:02	P	A	DPA1*01:03	DPB1*04:01	1	0	0	0	1			213	0	1	0	0.00101833	1140	981	0	0	33.5951	0.4628	1
214	A	A	A*02:01	A	C*02:02	B*44:05	A	DRA*01:02	DRB5*01:01	A	DRB1*15:01	P	DQA1*01:02	DQB1*06:02	P	A	DPA1*01:03	DPB1*03:01	1	1	0	0	0			214	1	0	0.000877193	0	1139	982	Inf	0.0221025	Inf	1	1
215	A	A	A*02:01	A	C*02:02	B*51:01	P	DRA*01:01	DRB3*02:02	A	DRB1*11:01	A	DQA1*05:05	DQB1*03:01	P	A	DPA1*01:03	DPB1*02:01	2	2	0	0	0			215	2	0	0.00175439	0	1138	982	Inf	0.161792	Inf	0.5025	1
216	A	A	A*02:01	A	C*02:02	B*51:01	P	DRA*01:01	absent	P	DRB1*01:01	A	DQA1*01:01	DQB1*05:01	P	A	DPA1*01:03	DPB1*04:01	1	1	0	0	0			216	1	0	0.000877193	0	1139	982	Inf	0.0221025	Inf	1	1
217	A	A	A*02:01	A	C*02:02	B*51:01	P	DRA*01:02	DRB3*01:01	A	DRB1*13:01	A	DQA1*01:03	DQB1*06:03	P	A	DPA1*01:03	DPB1*02:01	1	1	0	0	0			217	1	0	0.000877193	0	1139	982	Inf	0.0221025	Inf	1	1
218	A	A	A*02:01	A	C*03:03	B*15:01	P	DRA*01:01	DRB4*01:01/03	A	DRB1*04:01	A	DQA1*03:01	DQB1*03:02	P	A	DPA1*01:03	DPB1*04:01	1	1	0	0	0			218	1	0	0.000877193	0	1139	982	Inf	0.0221025	Inf	1	1
219	A	A	A*02:01	A	C*03:03	B*15:01	P	DRA*01:01	DRB4*01:03	A	DRB1*04:01	A	DQA1*03:01	DQB1*03:02	P	A	DPA1*01:03	DPB1*04:01	1	1	0	0	0			219	1	0	0.000877193	0	1139	982	Inf	0.0221025	Inf	1	1
220	A	A	A*02:01	A	C*03:03	B*15:01	P	DRA*01:01	DRB4*01:03	A	DRB1*04:01	A	DQA1*03:03	DQB1*03:01	P	A	DPA1*01:03	DPB1*04:01	1	1	0	0	0			220	1	0	0.000877193	0	1139	982	Inf	0.0221025	Inf	1	1
221	A	A	A*02:01	A	C*03:03	B*15:01	P	DRA*01:01	DRB4*01:03	A	DRB1*07:01	A	DQA1*02:01	DQB1*02:02	A	P	DPA1*02:01	DPB1*11:01	1	1	0	0	0			221	1	0	0.000877193	0	1139	982	Inf	0.0221025	Inf	1	1
222	A	A	A*02:01	A	C*03:03	B*15:01	P	DRA*01:01	absent	P	DRB1*01:02	A	DQA1*01:01	DQB1*05:01	P	A	DPA1*01:03	DPB1*02:01	1	1	0	0	0			222	1	0	0.000877193	0	1139	982	Inf	0.0221025	Inf	1	1
223	A	A	A*02:01	A	C*03:03	B*15:01	P	DRA*01:01	absent	P	DRB1*01:03	A	DQA1*01:01	DQB1*05:01	P	A	DPA1*01:03	DPB1*02:01	1	1	0	0	0			223	1	0	0.000877193	0	1139	982	Inf	0.0221025	Inf	1	1
224	A	A	A*02:01	A	C*03:03	B*15:01	P	DRA*01:02	DRB3*01:01	A	DRB1*03:01	A	DQA1*05:01	DQB1*02:01	P	A	DPA1*01:03	DPB1*04:01	1	0	0	0	1			224	0	1	0	0.00101833	1140	981	0	0	33.5951	0.4628	1
225	A	A	A*02:01	A	C*03:03	B*15:01	P	DRA*01:02	DRB3*01:01	A	DRB1*13:01	A	DQA1*01:03	DQB1*06:02	P	A	DPA1*01:03	DPB1*04:01	1	0	0	0	1			225	0	1	0	0.00101833	1140	981	0	0	33.5951	0.4628	1
226	A	A	A*02:01	A	C*03:03	B*15:01	P	DRA*01:02	DRB5*01:01	A	DRB1*15:01	P	DQA1*01:02	DQB1*06:02	P	A	DPA1*01:03	DPB1*04:02	2	1	0	0	1			226	1	1	0.000877193	0.00101833	1139	981	0.861344	0.0109701	67.6428	1	1
227	A	A	A*02:01	A	C*03:03	B*18:01	P	DRA*01:01	DRB3*02:02	A	DRB1*03:01	A	DQA1*05:01	DQB1*02:01	P	A	DPA1*01:03	DPB1*02:02	1	0	1	0	0			227	0	0	0	0	1140	982	-	-	-	-	-
228	A	A	A*02:01	A	C*03:03	B*40:01	P	DRA*01:01	DRB4*01:03	A	DRB1*04:08	A	DQA1*03:03	DQB1*03:01	P	A	DPA1*01:03	DPB1*02:01	1	0	0	0	1			228	0	1	0	0.00101833	1140	981	0	0	33.5951	0.4628	1
229	A	A	A*02:01	A	C*03:03	B*40:01	P	DRA*01:02	DRB3*03:01	A	DRB1*13:02	A	DQA1*01:02	DQB1*06:04	P	A	DPA1*01:03	DPB1*03:01	1	1	0	0	0			229	1	0	0.000877193	0	1139	982	Inf	0.0221025	Inf	1	1
230	A	A	A*02:01	A	C*03:03	B*40:02	P	DRA*01:02	DRB3*03:01	A	DRB1*13:02	A	DQA1*01:02	DQB1*06:04	P	A	DPA1*01:03	DPB1*02:01	1	1	0	0	0			230	1	0	0.000877193	0	1139	982	Inf	0.0221025	Inf	1	1
231	A	A	A*02:01	A	C*03:03	B*55:01	A	DRA*01:01	DRB3*02:02	A	DRB1*14:54	A	DQA1*01:04	DQB1*05:03	P	A	DPA1*01:03	DPB1*02:01	1	1	0	0	0			231	1	0	0.000877193	0	1139	982	Inf	0.0221025	Inf	1	1
232	A	A	A*02:01	A	C*03:03	B*55:01	A	DRA*01:01	DRB3*02:02	A	DRB1*14:54	A	DQA1*01:04	DQB1*05:03	P	A	DPA1*01:03	DPB1*04:01	3	2	0	0	1			232	2	1	0.00175439	0.00101833	1138	981	1.72365	0.0896004	101.76	1	1
233	A	A	A*02:01	A	C*03:03	B*55:01	A	DRA*01:01	DRB4*01:03	A	DRB1*04:01	A	DQA1*03:03	DQB1*03:01	P	A	DPA1*01:03	DPB1*04:01	1	0	0	1	0			233	0	0	0	0	1140	982	-	-	-	-	-
234	A	A	A*02:01	A	C*03:03	B*55:01	A	DRA*01:01	DRB5*02:02	A	DRB1*16:01	P	DQA1*01:02	DQB1*05:02	A	P	DPA1*02:02	DPB1*05:01	1	1	0	0	0			234	1	0	0.000877193	0	1139	982	Inf	0.0221025	Inf	1	1
235	A	A	A*02:01	A	C*03:03	B*55:01	A	DRA*01:01	absent	P	DRB1*01:01	A	DQA1*01:01	DQB1*05:01	A	P	DPA1*02:01	DPB1*09:01	1	0	0	0	1			235	0	1	0	0.00101833	1140	981	0	0	33.5951	0.4628	1
236	A	A	A*02:01	A	C*03:03	B*55:01	A	DRA*01:01	absent	P	DRB1*01:01	A	DQA1*01:01	DQB1*05:01	P	A	DPA1*01:03	DPB1*04:01	2	2	0	0	0			236	2	0	0.00175439	0	1138	982	Inf	0.161792	Inf	0.5025	1
237	A	A	A*02:01	A	C*03:04	B*15:01	P	DRA*01:01	DRB4*01:03	A	DRB1*04:01	A	DQA1*03:01	DQB1*02:02	P	A	DPA1*01:03	DPB1*02:01	1	1	0	0	0			237	1	0	0.000877193	0	1139	982	Inf	0.0221025	Inf	1	1
238	A	A	A*02:01	A	C*03:04	B*15:01	P	DRA*01:01	DRB4*01:03	A	DRB1*04:01	A	DQA1*03:01	DQB1*03:02	P	A	DPA1*01:03	DPB1*02:01	2	2	0	0	0			238	2	0	0.00175439	0	1138	982	Inf	0.161792	Inf	0.5025	1
239	A	A	A*02:01	A	C*03:04	B*15:01	P	DRA*01:01	DRB4*01:03	A	DRB1*04:01	A	DQA1*03:01	DQB1*03:02	P	A	DPA1*01:03	DPB1*04:01	3	2	0	0	1			239	2	1	0.00175439	0.00101833	1138	981	1.72365	0.0896004	101.76	1	1
240	A	A	A*02:01	A	C*03:04	B*15:01	P	DRA*01:01	DRB5*02:02	A	DRB1*16:01	P	DQA1*01:02	DQB1*05:02	P	A	DPA1*01:03	DPB1*03:01	1	1	0	0	0			240	1	0	0.000877193	0	1139	982	Inf	0.0221025	Inf	1	1
241	A	A	A*02:01	A	C*03:04	B*15:01	P	DRA*01:01	absent	P	DRB1*01:01	A	DQA1*01:01	DQB1*05:01	P	A	DPA1*01:03	DPB1*03:01	2	1	0	0	1			241	1	1	0.000877193	0.00101833	1139	981	0.861344	0.0109701	67.6428	1	1
242	A	A	A*02:01	A	C*03:04	B*15:01	P	DRA*01:02	DRB5*01:01	A	DRB1*15:01	P	DQA1*01:02	DQB1*06:02	P	A	DPA1*01:03	DPB1*04:02	1	1	0	0	0			242	1	0	0.000877193	0	1139	982	Inf	0.0221025	Inf	1	1
243	A	A	A*02:01	A	C*03:04	B*40:01	A	DRA*01:01	DRB3*02:02	A	DRB1*13:01	A	DQA1*01:03	DQB1*06:03	P	A	DPA1*01:03	DPB1*04:02	1	1	0	0	0			243	1	0	0.000877193	0	1139	982	Inf	0.0221025	Inf	1	1
244	A	A	A*02:01	A	C*03:04	B*40:01	A	DRA*01:01	absent	A	DRB1*01:01	A	DQA1*01:01	DQB1*05:01	P	A	DPA1*01:03	DPB1*04:01	1	0	0	1	0			244	0	0	0	0	1140	982	-	-	-	-	-
245	A	A	A*02:01	A	C*03:04	B*40:01	A	DRA*01:01	absent	P	DRB1*01:01	A	DQA1*01:01	DQB1*05:01	P	A	DPA1*01:03	DPB1*04:01	1	0	0	0	1			245	0	1	0	0.00101833	1140	981	0	0	33.5951	0.4628	1
246	A	A	A*02:01	A	C*03:04	B*40:01	P	DRA*01:01	DRB3*02:02	A	DRB1*11:04	A	DQA1*05:05	DQB1*03:01	P	A	DPA1*01:03	DPB1*04:02	1	1	0	0	0			246	1	0	0.000877193	0	1139	982	Inf	0.0221025	Inf	1	1
247	A	A	A*02:01	A	C*03:04	B*40:01	P	DRA*01:01	DRB3*02:02	A	DRB1*13:01	A	DQA1*01:03	DQB1*06:03	P	A	DPA1*01:03	DPB1*02:01	1	1	0	0	0			247	1	0	0.000877193	0	1139	982	Inf	0.0221025	Inf	1	1
248	A	A	A*02:01	A	C*03:04	B*40:01	P	DRA*01:01	DRB3*02:02	A	DRB1*13:01	A	DQA1*01:03	DQB1*06:03	P	A	DPA1*01:03	DPB1*04:01	1	1	0	0	0			248	1	0	0.000877193	0	1139	982	Inf	0.0221025	Inf	1	1
249	A	A	A*02:01	A	C*03:04	B*40:01	P	DRA*01:01	DRB4*01:01	A	DRB1*07:01	A	DQA1*02:01	DQB1*06:09	P	P	DPA1*02:01	DPB1*17:01	1	1	0	0	0			249	1	0	0.000877193	0	1139	982	Inf	0.0221025	Inf	1	1
250	A	A	A*02:01	A	C*03:04	B*40:01	P	DRA*01:01	DRB4*01:01/03	A	DRB1*07:01	A	DQA1*02:01	DQB1*02:02	A	P	DPA1*02:02	DPB1*01:01	1	1	0	0	0			250	1	0	0.000877193	0	1139	982	Inf	0.0221025	Inf	1	1
251	A	A	A*02:01	A	C*03:04	B*40:01	P	DRA*01:01	DRB4*01:01/03	A	DRB1*07:01	A	DQA1*02:01	DQB1*02:02	P	A	DPA1*01:03	DPB1*04:01	3	0	0	1	2			251	0	2	0	0.00203666	1140	980	0	0	4.58559	0.214	1
252	A	A	A*02:01	A	C*03:04	B*40:01	P	DRA*01:01	DRB4*01:03	A	DRB1*04:01	A	DQA1*03:01	DQB1*03:02	A	P	DPA1*02:02	DPB1*05:01	1	0	1	0	0			252	0	0	0	0	1140	982	-	-	-	-	-
253	A	A	A*02:01	A	C*03:04	B*40:01	P	DRA*01:01	DRB4*01:03	A	DRB1*04:01	A	DQA1*03:01	DQB1*03:02	P	A	DPA1*01:03	DPB1*02:01	1	1	0	0	0			253	1	0	0.000877193	0	1139	982	Inf	0.0221025	Inf	1	1
254	A	A	A*02:01	A	C*03:04	B*40:01	P	DRA*01:01	DRB4*01:03	A	DRB1*04:01	A	DQA1*03:01	DQB1*03:02	P	A	DPA1*01:03	DPB1*03:01	1	1	0	0	0			254	1	0	0.000877193	0	1139	982	Inf	0.0221025	Inf	1	1
255	A	A	A*02:01	A	C*03:04	B*40:01	P	DRA*01:01	DRB4*01:03	A	DRB1*04:01	A	DQA1*03:03	DQB1*03:01	P	A	DPA1*01:03	DPB1*02:01	1	0	1	0	0			255	0	0	0	0	1140	982	-	-	-	-	-
256	A	A	A*02:01	A	C*03:04	B*40:01	P	DRA*01:01	DRB4*01:03	A	DRB1*04:01	A	DQA1*03:03	DQB1*03:01	P	A	DPA1*01:03	DPB1*06:01	1	1	0	0	0			256	1	0	0.000877193	0	1139	982	Inf	0.0221025	Inf	1	1
257	A	A	A*02:01	A	C*03:04	B*40:01	P	DRA*01:01	DRB4*01:03	A	DRB1*04:04	A	DQA1*03:01	DQB1*03:02	P	A	DPA1*01:03	DPB1*04:01	2	0	1	0	1			257	0	1	0	0.00101833	1140	981	0	0	33.5951	0.4628	1
258	A	A	A*02:01	A	C*03:04	B*40:01	P	DRA*01:01	DRB4*01:03	A	DRB1*04:08	A	DQA1*03:03	DQB1*03:01	P	A	DPA1*01:03	DPB1*02:01	1	1	0	0	0			258	1	0	0.000877193	0	1139	982	Inf	0.0221025	Inf	1	1
259	A	A	A*02:01	A	C*03:04	B*40:01	P	DRA*01:01	DRB4*01:03	A	DRB1*09:01	A	DQA1*03:02	DQB1*03:03	P	A	DPA1*01:03	DPB1*15:01	1	1	0	0	0			259	1	0	0.000877193	0	1139	982	Inf	0.0221025	Inf	1	1
260	A	A	A*02:01	A	C*03:04	B*40:01	P	DRA*01:02	DRB3*01:01	A	DRB1*03:01	A	DQA1*05:01	DQB1*06:03	P	A	DPA1*01:03	DPB1*02:01	1	1	0	0	0			260	1	0	0.000877193	0	1139	982	Inf	0.0221025	Inf	1	1
261	A	A	A*02:01	A	C*03:04	B*40:01	P	DRA*01:02	DRB3*03:01	A	DRB1*13:02	A	DQA1*01:02	DQB1*06:04	P	A	DPA1*01:03	DPB1*03:01	6	4	0	1	1			261	4	1	0.00350877	0.00101833	1136	981	3.45237	0.340925	170.146	0.3813	1
262	A	A	A*02:01	A	C*03:04	B*40:01	P	DRA*01:02	DRB3*03:01	A	DRB1*13:02	A	DQA1*01:02	DQB1*06:04	P	A	DPA1*01:03	DPB1*04:01	3	2	0	0	1			262	2	1	0.00175439	0.00101833	1138	981	1.72365	0.0896004	101.76	1	1
263	A	A	A*02:01	A	C*03:04	B*40:01	P	DRA*01:02	DRB3*03:01	A	DRB1*13:02	A	DQA1*01:02	DQB1*06:04	P	A	DPA1*01:03	DPB1*04:02	5	2	0	0	3			263	2	3	0.00175439	0.00305499	1138	979	0.573677	0.0478353	5.01848	0.6676	1
264	A	A	A*02:01	A	C*03:04	B*40:02	P	DRA*01:02	DRB3*03:01	A	DRB1*13:02	A	DQA1*01:02	DQB1*06:04	P	A	DPA1*01:03	DPB1*34:01	1	1	0	0	0			264	1	0	0.000877193	0	1139	982	Inf	0.0221025	Inf	1	1
265	A	A	A*02:01	A	C*03:04	B*51:01	P	DRA*01:01	DRB3*02:02	A	DRB1*11:01	A	DQA1*03:03	DQB1*03:01	P	A	DPA1*01:03	DPB1*16:01	1	0	1	0	0			265	0	0	0	0	1140	982	-	-	-	-	-
266	A	A	A*02:01	A	C*04:01	B*15:01	A	DRA*01:02	DRB3*02:02	A	DRB1*14:54	A	DQA1*01:04	DQB1*05:03	P	A	DPA1*01:03	DPB1*04:02	1	1	0	0	0			266	1	0	0.000877193	0	1139	982	Inf	0.0221025	Inf	1	1
267	A	A	A*02:01	A	C*04:01	B*15:01	P	DRA*01:01	DRB3*02:02	A	DRB1*13:01	A	DQA1*01:03	DQB1*06:03	P	A	DPA1*01:03	DPB1*03:01	1	1	0	0	0			267	1	0	0.000877193	0	1139	982	Inf	0.0221025	Inf	1	1
268	A	A	A*02:01	A	C*04:01	B*15:01	P	DRA*01:01	DRB4*01:01	A	DRB1*07:01	A	DQA1*02:01	DQB1*02:02	P	A	DPA1*01:03	DPB1*04:01	1	0	0	0	1			268	0	1	0	0.00101833	1140	981	0	0	33.5951	0.4628	1
269	A	A	A*02:01	A	C*04:01	B*35:01	A	DRA*01:01	absent	P	DRB1*01:01	A	DQA1*01:01	DQB1*05:01	P	A	DPA1*01:03	DPB1*04:02	1	1	0	0	0			269	1	0	0.000877193	0	1139	982	Inf	0.0221025	Inf	1	1
270	A	A	A*02:01	A	C*04:01	B*35:01	A	DRA*01:02	DRB5*01:02	A	DRB1*15:02	P	DQA1*01:03	DQB1*06:01	P	A	DPA1*01:03	DPB1*03:01	1	1	0	0	0			270	1	0	0.000877193	0	1139	982	Inf	0.0221025	Inf	1	1
271	A	A	A*02:01	A	C*04:01	B*35:01	P	DRA*01:01	DRB3*02:02	A	DRB1*11:01	A	DQA1*05:05	DQB1*03:01	P	A	DPA1*01:03	DPB1*02:01	1	1	0	0	0			271	1	0	0.000877193	0	1139	982	Inf	0.0221025	Inf	1	1
272	A	A	A*02:01	A	C*04:01	B*35:01	P	DRA*01:01	DRB3*02:24	A	DRB1*14:01	A	DQA1*01:04	DQB1*05:03	P	A	DPA1*01:03	DPB1*04:01	1	1	0	0	0			272	1	0	0.000877193	0	1139	982	Inf	0.0221025	Inf	1	1
273	A	A	A*02:01	A	C*04:01	B*35:01	P	DRA*01:01	DRB3*02:24	A	DRB1*14:01	A	DQA1*01:04	DQB1*05:04	P	A	DPA1*01:03	DPB1*04:01	1	0	0	0	1			273	0	1	0	0.00101833	1140	981	0	0	33.5951	0.4628	1
274	A	A	A*02:01	A	C*04:01	B*35:01	P	DRA*01:01	DRB4*01:03	A	DRB1*04:02	A	DQA1*03:01	DQB1*03:02	P	A	DPA1*01:03	DPB1*02:01	1	1	0	0	0			274	1	0	0.000877193	0	1139	982	Inf	0.0221025	Inf	1	1
275	A	A	A*02:01	A	C*04:01	B*35:01	P	DRA*01:01	absent	P	DRB1*10:01	A	DQA1*01:05	DQB1*05:01	A	P	DPA1*02:01	DPB1*10:01	1	1	0	0	0			275	1	0	0.000877193	0	1139	982	Inf	0.0221025	Inf	1	1
276	A	A	A*02:01	A	C*04:01	B*35:01	P	DRA*01:01	absent	P	DRB1*10:01	A	DQA1*01:05	DQB1*05:01	A	P	DPA1*02:01	DPB1*17:01	1	1	0	0	0			276	1	0	0.000877193	0	1139	982	Inf	0.0221025	Inf	1	1
277	A	A	A*02:01	A	C*04:01	B*35:02	P	DRA*01:01	DRB3*02:02	A	DRB1*11:04	A	DQA1*05:05	DQB1*03:01	P	A	DPA1*01:03	DPB1*04:01	2	2	0	0	0			277	2	0	0.00175439	0	1138	982	Inf	0.161792	Inf	0.5025	1
278	A	A	A*02:01	A	C*04:01	B*35:02	P	DRA*01:01	DRB3*02:02	A	DRB1*11:04	A	DQA1*05:05	DQB1*03:01	P	A	DPA1*01:03	DPB1*06:01	1	0	0	0	1			278	0	1	0	0.00101833	1140	981	0	0	33.5951	0.4628	1
279	A	A	A*02:01	A	C*04:01	B*35:02	P	DRA*01:01	absent	P	DRB1*01:02	A	DQA1*01:01	DQB1*05:01	A	P	DPA1*02:01	DPB1*04:01	1	0	0	0	1			279	0	1	0	0.00101833	1140	981	0	0	33.5951	0.4628	1
280	A	A	A*02:01	A	C*04:01	B*35:03	A	DRA*01:02	DRB3*01:01	A	DRB1*13:01	A	DQA1*01:03	DQB1*06:03	P	A	DPA1*01:03	DPB1*104:01	1	1	0	0	0			280	1	0	0.000877193	0	1139	982	Inf	0.0221025	Inf	1	1
281	A	A	A*02:01	A	C*04:01	B*35:03	P	DRA*01:01	DRB3*02:02	A	DRB1*11:01	A	DQA1*05:05	DQB1*03:01	P	A	DPA1*01:03	DPB1*02:01	1	0	0	0	1			281	0	1	0	0.00101833	1140	981	0	0	33.5951	0.4628	1
282	A	A	A*02:01	A	C*04:01	B*35:03	P	DRA*01:01	DRB3*02:02	A	DRB1*11:01	A	DQA1*05:05	DQB1*03:01	P	A	DPA1*01:03	DPB1*04:02	2	2	0	0	0			282	2	0	0.00175439	0	1138	982	Inf	0.161792	Inf	0.5025	1
283	A	A	A*02:01	A	C*04:01	B*35:03	P	DRA*01:01	DRB3*02:02	A	DRB1*11:04	A	DQA1*01:03	DQB1*06:03	A	P	DPA1*02:01	DPB1*02:01	1	0	0	0	1			283	0	1	0	0.00101833	1140	981	0	0	33.5951	0.4628	1
284	A	A	A*02:01	A	C*04:01	B*35:03	P	DRA*01:02	DRB3*02:02	A	DRB1*12:01	A	DQA1*05:05	DQB1*03:01	A	P	DPA1*02:01	DPB1*04:01	10	2	0	0	8			284	2	8	0.00175439	0.00814664	1138	974	0.214138	0.0221004	1.07637	0.05172	1
285	A	A	A*02:01	A	C*04:01	B*35:03	P	DRA*01:02	DRB3*02:02	A	DRB1*12:01	A	DQA1*05:05	DQB1*03:01	P	A	DPA1*01:03	DPB1*02:01	1	0	0	0	1			285	0	1	0	0.00101833	1140	981	0	0	33.5951	0.4628	1
286	A	A	A*02:01	A	C*04:01	B*35:03	P	DRA*01:02	DRB5*01:01	A	DRB1*15:01	P	DQA1*01:02	DQB1*06:03	P	A	DPA1*01:03	DPB1*02:01	1	1	0	0	0			286	1	0	0.000877193	0	1139	982	Inf	0.0221025	Inf	1	1
287	A	A	A*02:01	A	C*04:01	B*35:03	P	DRA*01:02	DRB5*01:02	A	DRB1*15:01	P	DQA1*01:02	DQB1*06:02	P	A	DPA1*01:03	DPB1*04:01	1	0	1	0	0			287	0	0	0	0	1140	982	-	-	-	-	-
288	A	A	A*02:01	A	C*04:01	B*35:08	P	DRA*01:01	DRB3*02:02	A	DRB1*11:01	A	DQA1*05:05	DQB1*03:01	P	A	DPA1*01:03	DPB1*04:01	2	1	0	1	0			288	1	0	0.000877193	0	1139	982	Inf	0.0221025	Inf	1	1
289	A	A	A*02:01	A	C*04:01	B*39:01	A	DRA*01:01	DRB5*02:02	A	DRB1*16:01	P	DQA1*01:02	DQB1*05:02	P	A	DPA1*01:03	DPB1*04:02	1	0	1	0	0			289	0	0	0	0	1140	982	-	-	-	-	-
290	A	A	A*02:01	A	C*04:01	B*44:03	A	DRA*01:01	DRB4*01:01	A	DRB1*07:01	A	DQA1*02:01	DQB1*02:02	A	P	DPA1*02:01	DPB1*17:01	1	0	0	0	1			290	0	1	0	0.00101833	1140	981	0	0	33.5951	0.4628	1
291	A	A	A*02:01	A	C*04:01	B*44:03	A	DRA*01:01	DRB4*01:01/03	A	DRB1*07:01	A	DQA1*02:01	DQB1*02:02	A	P	DPA1*02:01	DPB1*11:01	1	1	0	0	0			291	1	0	0.000877193	0	1139	982	Inf	0.0221025	Inf	1	1
292	A	A	A*02:01	A	C*04:01	B*44:03	A	DRA*01:01	DRB4*01:03	A	DRB1*04:01	A	DQA1*03:03	DQB1*03:01	P	A	DPA1*01:03	DPB1*04:01	1	1	0	0	0			292	1	0	0.000877193	0	1139	982	Inf	0.0221025	Inf	1	1
293	A	A	A*02:01	A	C*04:01	B*44:03	A	DRA*01:01	absent	P	DRB1*10:01	A	DQA1*01:05	DQB1*05:01	P	A	DPA1*01:03	DPB1*04:01	1	0	0	0	1			293	0	1	0	0.00101833	1140	981	0	0	33.5951	0.4628	1
294	A	A	A*02:01	A	C*04:01	B*44:08	A	DRA*01:01	DRB4*01:01	A	DRB1*07:01	A	DQA1*02:01	DQB1*02:02	A	P	DPA1*02:01	DPB1*14:01	1	0	0	0	1			294	0	1	0	0.00101833	1140	981	0	0	33.5951	0.4628	1
295	A	A	A*02:01	A	C*04:456Q	B*35:02	P	DRA*01:01	absent	P	DRB1*01:02	A	DQA1*01:01	DQB1*05:01	P	A	DPA1*01:03	DPB1*02:01	2	1	0	0	1			295	1	1	0.000877193	0.00101833	1139	981	0.861344	0.0109701	67.6428	1	1
296	A	A	A*02:01	A	C*04:456Q	B*53:01	A	DRA*01:01	DRB3*03:01	A	DRB1*13:02	A	DQA1*01:02	DQB1*06:04	P	A	DPA1*01:03	DPB1*104:01	1	0	0	0	1			296	0	1	0	0.00101833	1140	981	0	0	33.5951	0.4628	1
297	A	A	A*02:01	A	C*05:01	B*07:04	P	DRA*01:02	DRB5*01:01	A	DRB1*15:01	P	DQA1*01:02	DQB1*06:02	P	A	DPA1*01:03	DPB1*04:01	1	0	0	1	0			297	0	0	0	0	1140	982	-	-	-	-	-
298	A	A	A*02:01	A	C*05:01	B*18:01	P	DRA*01:01	DRB3*02:02	A	DRB1*03:01	A	DQA1*05:01	DQB1*02:01	P	A	DPA1*01:03	DPB1*02:02	3	1	0	0	2			298	1	2	0.000877193	0.00203666	1139	980	0.430366	0.00729143	8.27899	0.5991	1
299	A	A	A*02:01	A	C*05:01	B*18:01	P	DRA*01:01	DRB3*02:02	A	DRB1*03:01	A	DQA1*05:01	DQB1*02:01	P	A	DPA1*01:03	DPB1*04:01	1	0	0	0	1			299	0	1	0	0.00101833	1140	981	0	0	33.5951	0.4628	1
300	A	A	A*02:01	A	C*05:01	B*44:02	A	DRA*01:01	DRB3*02:02	A	DRB1*11:01	A	DQA1*05:05	DQB1*03:01	P	A	DPA1*01:03	DPB1*04:02	3	2	0	0	1			300	2	1	0.00175439	0.00101833	1138	981	1.72365	0.0896004	101.76	1	1
301	A	A	A*02:01	A	C*05:01	B*44:02	A	DRA*01:01	DRB3*02:02	A	DRB1*11:01	A	DQA1*05:05	DQB1*03:01	P	A	DPA1*01:03	DPB1*104:01	1	1	0	0	0			301	1	0	0.000877193	0	1139	982	Inf	0.0221025	Inf	1	1
302	A	A	A*02:01	A	C*05:01	B*44:02	A	DRA*01:01	DRB3*02:02	A	DRB1*11:03	A	DQA1*05:05	DQB1*03:01	P	A	DPA1*01:03	DPB1*03:01	2	1	0	0	1			302	1	1	0.000877193	0.00101833	1139	981	0.861344	0.0109701	67.6428	1	1
303	A	A	A*02:01	A	C*05:01	B*44:02	A	DRA*01:01	DRB3*02:02	A	DRB1*11:04	A	DQA1*05:05	DQB1*03:01	P	A	DPA1*01:03	DPB1*04:02	1	1	0	0	0			303	1	0	0.000877193	0	1139	982	Inf	0.0221025	Inf	1	1
304	A	A	A*02:01	A	C*05:01	B*44:02	A	DRA*01:01	DRB3*02:02	A	DRB1*12:01	A	DQA1*05:05	DQB1*03:01	A	P	DPA1*02:02	DPB1*05:01	1	1	0	0	0			304	1	0	0.000877193	0	1139	982	Inf	0.0221025	Inf	1	1
305	A	A	A*02:01	A	C*05:01	B*44:02	A	DRA*01:01	DRB3*02:02	A	DRB1*13:01	A	DQA1*01:03	DQB1*06:03	P	A	DPA1*01:03	DPB1*02:01	1	1	0	0	0			305	1	0	0.000877193	0	1139	982	Inf	0.0221025	Inf	1	1
306	A	A	A*02:01	A	C*05:01	B*44:02	A	DRA*01:01	DRB4*01:01	A	DRB1*07:01	A	DQA1*02:01	DQB1*02:02	A	P	DPA1*02:01	DPB1*11:01	1	0	0	0	1			306	0	1	0	0.00101833	1140	981	0	0	33.5951	0.4628	1
307	A	A	A*02:01	A	C*05:01	B*44:02	A	DRA*01:01	DRB4*01:01	A	DRB1*07:01	A	DQA1*02:01	DQB1*02:02	P	A	DPA1*01:03	DPB1*02:01	1	0	0	0	1			307	0	1	0	0.00101833	1140	981	0	0	33.5951	0.4628	1
308	A	A	A*02:01	A	C*05:01	B*44:02	A	DRA*01:01	DRB4*01:01	A	DRB1*07:01	A	DQA1*02:01	DQB1*06:03	P	A	DPA1*01:03	DPB1*02:01	1	1	0	0	0			308	1	0	0.000877193	0	1139	982	Inf	0.0221025	Inf	1	1
309	A	A	A*02:01	A	C*05:01	B*44:02	A	DRA*01:01	DRB4*01:01/03	A	DRB1*07:01	A	DQA1*02:01	DQB1*06:09	P	A	DPA1*01:03	DPB1*04:01	1	0	0	0	1			309	0	1	0	0.00101833	1140	981	0	0	33.5951	0.4628	1
310	A	A	A*02:01	A	C*05:01	B*44:02	A	DRA*01:01	DRB4*01:03	A	DRB1*04:01	A	DQA1*03:01	DQB1*03:02	P	A	DPA1*01:03	DPB1*04:01	1	0	0	0	1			310	0	1	0	0.00101833	1140	981	0	0	33.5951	0.4628	1
311	A	A	A*02:01	A	C*05:01	B*44:02	A	DRA*01:01	DRB4*01:03	A	DRB1*04:01	A	DQA1*03:03	DQB1*03:01	P	A	DPA1*01:03	DPB1*02:01	1	1	0	0	0			311	1	0	0.000877193	0	1139	982	Inf	0.0221025	Inf	1	1
312	A	A	A*02:01	A	C*05:01	B*44:02	A	DRA*01:01	DRB4*01:03	A	DRB1*04:01	A	DQA1*03:03	DQB1*03:01	P	A	DPA1*01:03	DPB1*04:01	17	10	3	1	3			312	10	3	0.00877193	0.00305499	1130	979	2.88646	0.740483	16.3675	0.1029	1
313	A	A	A*02:01	A	C*05:01	B*44:02	A	DRA*01:01	DRB4*01:03	A	DRB1*04:01	A	DQA1*03:03	DQB1*03:01	P	A	DPA1*01:03	DPB1*06:01	1	0	0	0	1			313	0	1	0	0.00101833	1140	981	0	0	33.5951	0.4628	1
314	A	A	A*02:01	A	C*05:01	B*44:02	A	DRA*01:01	DRB4*01:03	A	DRB1*04:01	A	DQA1*03:03	DQB1*03:01	P	A	DPA1*01:04	DPB1*15:01	1	0	1	0	0			314	0	0	0	0	1140	982	-	-	-	-	-
315	A	A	A*02:01	A	C*05:01	B*44:02	A	DRA*01:01	DRB4*01:03	A	DRB1*04:01	A	DQA1*03:03	DQB1*03:01	P	A	DPA1*02:06	DPB1*05:01	1	0	0	0	1			315	0	1	0	0.00101833	1140	981	0	0	33.5951	0.4628	1
316	A	A	A*02:01	A	C*05:01	B*44:02	A	DRA*01:01	DRB4*01:03	A	DRB1*04:01	A	DQA1*03:03	DQB1*03:491	P	A	DPA1*01:03	DPB1*04:01	1	0	1	0	0			316	0	0	0	0	1140	982	-	-	-	-	-
317	A	A	A*02:01	A	C*05:01	B*44:02	A	DRA*01:01	DRB4*01:03	A	DRB1*04:01	A	DQA1*03:03	DQB1*06:03	P	A	DPA1*01:03	DPB1*04:02	1	1	0	0	0			317	1	0	0.000877193	0	1139	982	Inf	0.0221025	Inf	1	1
318	A	A	A*02:01	A	C*05:01	B*44:02	A	DRA*01:01	DRB4*01:03	A	DRB1*04:02	A	DQA1*03:01	DQB1*03:02	A	P	DPA1*02:01	DPB1*05:01	4	1	0	0	3			318	1	3	0.000877193	0.00305499	1139	979	0.286665	0.00545809	3.57698	0.3417	1
319	A	A	A*02:01	A	C*05:01	B*44:02	A	DRA*01:01	DRB4*01:03	A	DRB1*04:03	A	DQA1*03:01	DQB1*03:02	A	P	DPA1*02:02	DPB1*05:01	1	1	0	0	0			319	1	0	0.000877193	0	1139	982	Inf	0.0221025	Inf	1	1
320	A	A	A*02:01	A	C*05:01	B*44:02	A	DRA*01:01	DRB4*01:03	A	DRB1*04:03	A	DQA1*03:01	DQB1*03:04	A	P	DPA1*02:01	DPB1*13:01	1	1	0	0	0			320	1	0	0.000877193	0	1139	982	Inf	0.0221025	Inf	1	1
321	A	A	A*02:01	A	C*05:01	B*44:02	A	DRA*01:01	DRB4*01:03	A	DRB1*04:03	A	DQA1*03:01	DQB1*03:04	P	A	DPA1*01:03	DPB1*02:01	2	0	0	0	2			321	0	2	0	0.00203666	1140	980	0	0	4.58559	0.214	1
322	A	A	A*02:01	A	C*05:01	B*44:02	A	DRA*01:02	DRB3*01:01	A	DRB1*03:01	A	DQA1*05:01	DQB1*02:01	A	P	DPA1*02:01	DPB1*09:01	1	0	0	0	1			322	0	1	0	0.00101833	1140	981	0	0	33.5951	0.4628	1
323	A	A	A*02:01	A	C*05:01	B*44:02	A	DRA*01:02	DRB3*01:01	A	DRB1*03:01	A	DQA1*05:01	DQB1*02:01	A	P	DPA1*02:01	DPB1*11:01	1	1	0	0	0			323	1	0	0.000877193	0	1139	982	Inf	0.0221025	Inf	1	1
324	A	A	A*02:01	A	C*05:01	B*44:02	A	DRA*01:02	DRB3*01:01	A	DRB1*03:01	A	DQA1*05:01	DQB1*02:01	A	P	DPA1*02:01	DPB1*17:01	1	1	0	0	0			324	1	0	0.000877193	0	1139	982	Inf	0.0221025	Inf	1	1
325	A	A	A*02:01	A	C*05:01	B*44:02	A	DRA*01:02	DRB3*01:01	A	DRB1*13:01	A	DQA1*01:03	DQB1*06:03	P	A	DPA1*01:03	DPB1*04:01	1	1	0	0	0			325	1	0	0.000877193	0	1139	982	Inf	0.0221025	Inf	1	1
326	A	A	A*02:01	A	C*05:01	B*44:02	A	DRA*01:02	DRB3*02:02	A	DRB1*11:01	A	DQA1*05:05	DQB1*03:491	P	A	DPA1*01:03	DPB1*04:01	1	1	0	0	0			326	1	0	0.000877193	0	1139	982	Inf	0.0221025	Inf	1	1
327	A	A	A*02:01	A	C*05:01	B*44:02	A	DRA*01:02	DRB3*02:02	A	DRB1*12:01	A	DQA1*05:05	DQB1*03:01	P	A	DPA1*01:03	DPB1*04:02	2	2	0	0	0			327	2	0	0.00175439	0	1138	982	Inf	0.161792	Inf	0.5025	1
328	A	A	A*02:01	A	C*05:01	B*44:02	A	DRA*01:02	DRB3*03:01	A	DRB1*13:02	A	DQA1*01:02	DQB1*06:09	A	P	DPA1*02:01	DPB1*05:01	2	1	0	0	1			328	1	1	0.000877193	0.00101833	1139	981	0.861344	0.0109701	67.6428	1	1
329	A	A	A*02:01	A	C*05:01	B*44:02	A	DRA*01:02	DRB5*01:01	A	DRB1*15:01	P	DQA1*01:02	DQB1*06:02	P	A	DPA1*01:03	DPB1*03:01	2	1	0	1	0			329	1	0	0.000877193	0	1139	982	Inf	0.0221025	Inf	1	1
330	A	A	A*02:01	A	C*05:01	B*44:02	A	DRA*01:02	DRB5*01:01	A	DRB1*15:01	P	DQA1*01:02	DQB1*06:02	P	A	DPA1*01:03	DPB1*04:01	5	3	0	0	2			330	3	2	0.00263158	0.00203666	1137	980	1.29272	0.147768	15.4999	1	1
331	A	A	A*02:01	A	C*05:01	B*44:02	A	DRA*01:02	DRB5*01:01	A	DRB1*15:01	P	DQA1*01:02	DQB1*06:02	P	A	DPA1*01:03	DPB1*06:01	2	1	0	0	1			331	1	1	0.000877193	0.00101833	1139	981	0.861344	0.0109701	67.6428	1	1
332	A	A	A*02:01	A	C*05:01	B*44:02	A	DRA*01:02	DRB5*01:01	A	DRB1*15:01	P	DQA1*01:02	DQB1*06:02	P	A	DPA1*01:03	DPB1*23:01	1	1	0	0	0			332	1	0	0.000877193	0	1139	982	Inf	0.0221025	Inf	1	1
333	A	A	A*02:01	A	C*05:01	B*44:02	P	DRA*01:01	absent	P	DRB1*01:01	A	DQA1*01:01	DQB1*05:01	A	P	DPA1*02:01	DPB1*14:01	1	0	1	0	0			333	0	0	0	0	1140	982	-	-	-	-	-
334	A	A	A*02:01	A	C*05:01	B*44:02	P	DRA*01:01	absent	P	DRB1*01:01	A	DQA1*01:01	DQB1*05:01	P	A	DPA1*01:03	DPB1*04:01	1	0	0	0	1			334	0	1	0	0.00101833	1140	981	0	0	33.5951	0.4628	1
335	A	A	A*02:01	A	C*05:01	B*44:02	P	DRA*01:02	DRB5*01:01	A	DRB1*15:01	P	DQA1*01:02	DQB1*06:02	P	A	DPA1*01:03	DPB1*04:01	1	1	0	0	0			335	1	0	0.000877193	0	1139	982	Inf	0.0221025	Inf	1	1
336	A	A	A*02:01	A	C*05:01	B*44:03	A	DRA*01:01	DRB4*01:03	A	DRB1*04:01	A	DQA1*03:03	DQB1*03:01	P	A	DPA1*01:03	DPB1*20:01	1	0	0	0	1			336	0	1	0	0.00101833	1140	981	0	0	33.5951	0.4628	1
337	A	A	A*02:01	A	C*06:02	B*13:02	P	DRA*01:01	DRB4*01:03	A	DRB1*07:01	A	DQA1*02:01	DQB1*02:02	A	P	DPA1*02:01	DPB1*17:01	2	1	0	0	1			337	1	1	0.000877193	0.00101833	1139	981	0.861344	0.0109701	67.6428	1	1
338	A	A	A*02:01	A	C*06:02	B*13:02	P	DRA*01:01	DRB4*01:03	A	DRB1*07:01	A	DQA1*02:01	DQB1*02:02	P	A	DPA1*01:03	DPB1*02:01	2	0	1	0	1			338	0	1	0	0.00101833	1140	981	0	0	33.5951	0.4628	1
339	A	A	A*02:01	A	C*06:02	B*13:02	P	DRA*01:01	DRB4*01:03	A	DRB1*07:01	A	DQA1*02:01	DQB1*02:02	P	A	DPA1*01:03	DPB1*04:01	2	1	1	0	0			339	1	0	0.000877193	0	1139	982	Inf	0.0221025	Inf	1	1
340	A	A	A*02:01	A	C*06:02	B*13:02	P	DRA*01:01	DRB4*01:03	A	DRB1*07:01	A	DQA1*02:01	DQB1*02:02	P	A	DPA1*01:03	DPB1*04:02	4	2	0	0	2			340	2	2	0.00175439	0.00203666	1138	980	0.861222	0.0623359	11.8983	1	1
341	A	A	A*02:01	A	C*06:02	B*13:02	P	DRA*01:01	DRB4*01:03	A	DRB1*07:01	A	DQA1*02:01	DQB1*05:03	P	A	DPA1*01:03	DPB1*04:02	1	0	0	0	1			341	0	1	0	0.00101833	1140	981	0	0	33.5951	0.4628	1
342	A	A	A*02:01	A	C*06:02	B*13:02	P	DRA*01:01	DRB4*01:03	A	DRB1*07:01	A	DQA1*02:01	DQB1*06:01	A	P	DPA1*02:01	DPB1*02:01	1	0	0	0	1			342	0	1	0	0.00101833	1140	981	0	0	33.5951	0.4628	1
343	A	A	A*02:01	A	C*06:02	B*13:02	P	DRA*01:02	DRB3*03:01	A	DRB1*13:02	A	DQA1*01:02	DQB1*06:09	P	A	DPA1*01:03	DPB1*04:01	1	0	0	0	1			343	0	1	0	0.00101833	1140	981	0	0	33.5951	0.4628	1
344	A	A	A*02:01	A	C*06:02	B*35:08	P	DRA*01:01	DRB3*02:02	A	DRB1*11:01	A	DQA1*05:05	DQB1*03:01	P	A	DPA1*01:03	DPB1*04:01	2	2	0	0	0			344	2	0	0.00175439	0	1138	982	Inf	0.161792	Inf	0.5025	1
345	A	A	A*02:01	A	C*06:02	B*35:08	P	DRA*01:01	absent	P	DRB1*10:01	A	DQA1*01:05	DQB1*05:01	P	A	DPA1*01:04	DPB1*15:01	1	0	1	0	0			345	0	0	0	0	1140	982	-	-	-	-	-
346	A	A	A*02:01	A	C*06:02	B*37:01	A	DRA*01:01	DRB3*02:02	A	DRB1*13:01	A	DQA1*01:03	DQB1*06:03	A	P	DPA1*02:01	DPB1*01:01	1	0	0	0	1			346	0	1	0	0.00101833	1140	981	0	0	33.5951	0.4628	1
347	A	A	A*02:01	A	C*06:02	B*37:01	A	DRA*01:01	DRB4*01:03	A	DRB1*07:01	A	DQA1*02:01	DQB1*03:03	P	A	DPA1*01:03	DPB1*04:01	2	2	0	0	0			347	2	0	0.00175439	0	1138	982	Inf	0.161792	Inf	0.5025	1
348	A	A	A*02:01	A	C*06:02	B*37:01	A	DRA*01:01	absent	P	DRB1*10:01	A	DQA1*01:05	DQB1*05:01	A	P	DPA1*02:01	DPB1*17:01	1	0	0	0	1			348	0	1	0	0.00101833	1140	981	0	0	33.5951	0.4628	1
349	A	A	A*02:01	A	C*06:02	B*37:01	A	DRA*01:01	absent	P	DRB1*10:01	A	DQA1*01:05	DQB1*05:01	P	A	DPA1*01:03	DPB1*04:01	1	0	0	0	1			349	0	1	0	0.00101833	1140	981	0	0	33.5951	0.4628	1
350	A	A	A*02:01	A	C*06:02	B*37:01	A	DRA*01:02	DRB3*03:01	A	DRB1*13:02	A	DQA1*01:02	DQB1*06:04	P	A	DPA1*01:03	DPB1*03:01	1	1	0	0	0			350	1	0	0.000877193	0	1139	982	Inf	0.0221025	Inf	1	1
351	A	A	A*02:01	A	C*06:02	B*38:01	A	DRA*01:01	DRB3*02:02	A	DRB1*11:04	A	DQA1*03:01	DQB1*03:01	P	A	DPA1*01:03	DPB1*04:01	1	0	0	0	1			351	0	1	0	0.00101833	1140	981	0	0	33.5951	0.4628	1
352	A	A	A*02:01	A	C*06:02	B*50:01	A	DRA*01:01	DRB3*02:02	A	DRB1*12:01	A	DQA1*05:05	DQB1*03:01	A	P	DPA1*02:01	DPB1*13:01	1	0	0	0	1			352	0	1	0	0.00101833	1140	981	0	0	33.5951	0.4628	1
353	A	A	A*02:01	A	C*06:02	B*50:01	A	DRA*01:01	DRB4*01:01/03	A	DRB1*07:01	A	DQA1*02:01	DQB1*06:04	P	A	DPA1*01:03	DPB1*03:01	1	1	0	0	0			353	1	0	0.000877193	0	1139	982	Inf	0.0221025	Inf	1	1
354	A	A	A*02:01	A	C*06:02	B*50:01	A	DRA*01:01	DRB4*01:03	A	DRB1*07:01	A	DQA1*02:01	DQB1*02:02	A	P	DPA1*02:01	DPB1*17:01	2	2	0	0	0			354	2	0	0.00175439	0	1138	982	Inf	0.161792	Inf	0.5025	1
355	A	A	A*02:01	A	C*06:02	B*50:01	A	DRA*01:01	DRB4*01:03	A	DRB1*07:01	A	DQA1*02:01	DQB1*02:02	A	P	DPA1*02:02	DPB1*04:01	1	1	0	0	0			355	1	0	0.000877193	0	1139	982	Inf	0.0221025	Inf	1	1
356	A	A	A*02:01	A	C*06:02	B*50:01	A	DRA*01:02	DRB3*01:01	A	DRB1*03:01	A	DQA1*05:01	DQB1*02:197	P	A	DPA1*01:03	DPB1*03:01	2	1	0	0	1			356	1	1	0.000877193	0.00101833	1139	981	0.861344	0.0109701	67.6428	1	1
357	A	A	A*02:01	A	C*06:02	B*57:01	P	DRA*01:01	DRB3*02:02	A	DRB1*13:05	A	DQA1*05:05	DQB1*03:01	P	A	DPA1*01:03	DPB1*04:01	1	1	0	0	0			357	1	0	0.000877193	0	1139	982	Inf	0.0221025	Inf	1	1
358	A	A	A*02:01	A	C*06:02	B*57:01	P	DRA*01:01	DRB3*02:02	A	DRB1*13:05	A	DQA1*05:05	DQB1*06:01	P	A	DPA1*01:03	DPB1*04:01	1	0	0	0	1			358	0	1	0	0.00101833	1140	981	0	0	33.5951	0.4628	1
359	A	A	A*02:01	A	C*06:02	B*57:01	P	DRA*01:01	DRB4*01:03	A	DRB1*07:01	A	DQA1*02:01	DQB1*03:03	P	A	DPA1*01:03	DPB1*04:01	8	5	0	0	3			359	5	3	0.00438596	0.00305499	1135	979	1.43735	0.278839	9.27703	0.7321	1
360	A	A	A*02:01	A	C*06:02	B*57:01	P	DRA*01:01	absent	P	DRB1*01:01	A	DQA1*01:01	DQB1*05:01	P	A	DPA1*01:03	DPB1*04:02	2	0	0	0	2			360	0	2	0	0.00203666	1140	980	0	0	4.58559	0.214	1
361	A	A	A*02:01	A	C*06:02	B*57:01	P	DRA*01:02	DRB3*02:02	A	DRB1*13:01	A	DQA1*01:03	DQB1*06:03	P	A	DPA1*03:01	DPB1*105:01	2	2	0	0	0			361	2	0	0.00175439	0	1138	982	Inf	0.161792	Inf	0.5025	1
362	A	A	A*02:01	A	C*07:01	B*08:01	A	DRA*01:01	DRB4*01:01	A	DRB1*07:01	A	DQA1*02:01	DQB1*02:02	A	P	DPA1*02:01	DPB1*11:01	1	0	0	0	1			362	0	1	0	0.00101833	1140	981	0	0	33.5951	0.4628	1
363	A	A	A*02:01	A	C*07:01	B*08:01	A	DRA*01:01	DRB4*01:03	A	DRB1*04:07	A	DQA1*03:01	DQB1*03:02	P	A	DPA1*01:03	DPB1*03:01	1	1	0	0	0			363	1	0	0.000877193	0	1139	982	Inf	0.0221025	Inf	1	1
364	A	A	A*02:01	A	C*07:01	B*08:01	A	DRA*01:02	DRB3*01:01	A	DRB1*03:01	A	DQA1*05:01	DQB1*02:01	A	P	DPA1*02:01	DPB1*01:01	9	4	0	0	5			364	4	5	0.00350877	0.00509165	1136	977	0.688156	0.136154	3.20657	0.7409	1
365	A	A	A*02:01	A	C*07:01	B*08:01	A	DRA*01:02	DRB3*01:01	A	DRB1*03:01	A	DQA1*05:01	DQB1*02:01	P	A	DPA1*01:03	DPB1*02:01	7	2	0	1	4			365	2	4	0.00175439	0.00407332	1138	978	0.429866	0.0387924	3.00662	0.4244	1
366	A	A	A*02:01	A	C*07:01	B*08:01	A	DRA*01:02	DRB3*01:01	A	DRB1*03:01	A	DQA1*05:01	DQB1*02:01	P	A	DPA1*01:03	DPB1*04:01	9	3	1	0	5			366	3	5	0.00263158	0.00509165	1137	977	0.515732	0.0798844	2.65842	0.4834	1
367	A	A	A*02:01	A	C*07:01	B*08:01	A	DRA*01:02	DRB3*01:01	A	DRB1*03:01	A	DQA1*05:01	DQB1*02:01	P	A	DPA1*01:03	DPB1*06:01	1	1	0	0	0			367	1	0	0.000877193	0	1139	982	Inf	0.0221025	Inf	1	1
368	A	A	A*02:01	A	C*07:01	B*08:01	A	DRA*01:02	DRB3*01:01	A	DRB1*03:01	A	DQA1*05:01	DQB1*02:01	P	P	DPA1*02:01	DPB1*01:01	1	1	0	0	0			368	1	0	0.000877193	0	1139	982	Inf	0.0221025	Inf	1	1
369	A	A	A*02:01	A	C*07:01	B*08:01	A	DRA*01:02	DRB3*01:01	A	DRB1*03:01	A	DQA1*05:01	DQB1*02:197	P	A	DPA1*01:03	DPB1*02:01	2	0	0	0	2			369	0	2	0	0.00203666	1140	980	0	0	4.58559	0.214	1
370	A	A	A*02:01	A	C*07:01	B*08:01	A	DRA*01:02	DRB3*01:01	A	DRB1*13:01	A	DQA1*01:03	DQB1*06:03	P	P	DPA1*02:01	DPB1*11:01	1	0	0	0	1			370	0	1	0	0.00101833	1140	981	0	0	33.5951	0.4628	1
371	A	A	A*02:01	A	C*07:01	B*08:01	A	DRA*01:02	DRB3*02:02	A	DRB1*12:01	A	DQA1*05:05	DQB1*03:491	P	A	DPA1*01:03	DPB1*04:02	1	1	0	0	0			371	1	0	0.000877193	0	1139	982	Inf	0.0221025	Inf	1	1
372	A	A	A*02:01	A	C*07:01	B*08:01	A	DRA*01:02	DRB5*01:01	A	DRB1*15:01	P	DQA1*01:02	DQB1*06:02	P	A	DPA1*01:03	DPB1*04:01	3	0	0	1	2			372	0	2	0	0.00203666	1140	980	0	0	4.58559	0.214	1
373	A	A	A*02:01	A	C*07:01	B*08:01	P	DRA*01:02	absent	A	DRB1*08:01	A	DQA1*04:01	DQB1*04:02	P	A	DPA1*01:03	DPB1*03:01	1	0	0	0	1			373	0	1	0	0.00101833	1140	981	0	0	33.5951	0.4628	1
374	A	A	A*02:01	A	C*07:01	B*15:17	P	DRA*01:01	DRB3*02:02	A	DRB1*14:54	A	DQA1*01:04	DQB1*05:03	P	A	DPA1*01:03	DPB1*04:01	1	1	0	0	0			374	1	0	0.000877193	0	1139	982	Inf	0.0221025	Inf	1	1
375	A	A	A*02:01	A	C*07:01	B*15:17	P	DRA*01:01	DRB4*01:03	A	DRB1*04:03	A	DQA1*03:01	DQB1*03:05	P	A	DPA1*01:03	DPB1*04:01	2	0	0	0	2			375	0	2	0	0.00203666	1140	980	0	0	4.58559	0.214	1
376	A	A	A*02:01	A	C*07:01	B*18:01	A	DRA*01:01	DRB3*02:02	A	DRB1*14:54	A	DQA1*01:04	DQB1*05:03	P	A	DPA1*01:03	DPB1*04:02	1	0	0	0	1			376	0	1	0	0.00101833	1140	981	0	0	33.5951	0.4628	1
377	A	A	A*02:01	A	C*07:01	B*18:01	P	DRA*01:01	DRB3*02:02	A	DRB1*11:03	A	DQA1*05:05	DQB1*03:01	P	A	DPA1*01:03	DPB1*04:01	2	1	0	1	0			377	1	0	0.000877193	0	1139	982	Inf	0.0221025	Inf	1	1
378	A	A	A*02:01	A	C*07:01	B*18:01	P	DRA*01:01	DRB3*02:02	A	DRB1*11:04	A	DQA1*05:05	DQB1*03:01	P	A	DPA1*01:03	DPB1*04:01	4	1	0	1	2			378	1	2	0.000877193	0.00203666	1139	980	0.430366	0.00729143	8.27899	0.5991	1
379	A	A	A*02:01	A	C*07:01	B*18:01	P	DRA*01:01	DRB3*02:02	A	DRB1*11:04	A	DQA1*05:05	DQB1*03:01	P	A	DPA1*01:03	DPB1*04:02	3	2	0	0	1			379	2	1	0.00175439	0.00101833	1138	981	1.72365	0.0896004	101.76	1	1
380	A	A	A*02:01	A	C*07:01	B*18:01	P	DRA*01:01	DRB3*02:02	A	DRB1*14:54	A	DQA1*01:04	DQB1*05:03	P	A	DPA1*01:03	DPB1*20:01	1	1	0	0	0			380	1	0	0.000877193	0	1139	982	Inf	0.0221025	Inf	1	1
381	A	A	A*02:01	A	C*07:01	B*18:01	P	DRA*01:02	DRB3*03:01	A	DRB1*13:02	A	DQA1*01:02	DQB1*06:04	P	A	DPA1*01:03	DPB1*02:01	1	0	0	1	0			381	0	0	0	0	1140	982	-	-	-	-	-
382	A	A	A*02:01	A	C*07:01	B*39:24	A	DRA*01:02	DRB3*01:01	A	DRB1*13:03	A	DQA1*05:05	DQB1*03:01	P	A	DPA1*01:03	DPB1*02:01	1	1	0	0	0			382	1	0	0.000877193	0	1139	982	Inf	0.0221025	Inf	1	1
383	A	A	A*02:01	A	C*07:01	B*49:01	A	DRA*01:01	DRB3*02:02	A	DRB1*11:01	A	DQA1*05:05	DQB1*03:01	A	P	DPA1*02:02	DPB1*05:01	1	1	0	0	0			383	1	0	0.000877193	0	1139	982	Inf	0.0221025	Inf	1	1
384	A	A	A*02:01	A	C*07:01	B*49:01	A	DRA*01:01	DRB4*01:03	A	DRB1*04:05	A	DQA1*03:03	DQB1*03:02	P	A	DPA1*01:03	DPB1*04:01	1	0	0	0	1			384	0	1	0	0.00101833	1140	981	0	0	33.5951	0.4628	1
385	A	A	A*02:01	A	C*07:01	B*49:01	A	DRA*01:01	DRB4*01:03	A	DRB1*04:05	A	DQA1*03:03	DQB1*03:02	P	P	DPA1*02:01	DPB1*17:01	1	1	0	0	0			385	1	0	0.000877193	0	1139	982	Inf	0.0221025	Inf	1	1
386	A	A	A*02:01	A	C*07:01	B*49:01	A	DRA*01:01	DRB4*01:03	A	DRB1*04:05	A	DQA1*05:05	DQB1*03:01	A	P	DPA1*02:01	DPB1*17:01	1	1	0	0	0			386	1	0	0.000877193	0	1139	982	Inf	0.0221025	Inf	1	1
387	A	A	A*02:01	A	C*07:01	B*49:01	A	DRA*01:01	DRB4*01:03	A	DRB1*07:01	A	DQA1*02:01	DQB1*02:02	P	A	DPA1*01:03	DPB1*04:01	1	1	0	0	0			387	1	0	0.000877193	0	1139	982	Inf	0.0221025	Inf	1	1
388	A	A	A*02:01	A	C*07:01	B*49:01	A	DRA*01:02	DRB3*01:01	A	DRB1*03:01	A	DQA1*05:01	DQB1*02:01	P	A	DPA1*01:03	DPB1*02:01	1	1	0	0	0			388	1	0	0.000877193	0	1139	982	Inf	0.0221025	Inf	1	1
389	A	A	A*02:01	A	C*07:01	B*51:01	P	DRA*01:01	DRB3*02:02	A	DRB1*13:01	A	DQA1*01:03	DQB1*06:03	A	P	DPA1*02:02	DPB1*13:01	1	0	1	0	0			389	0	0	0	0	1140	982	-	-	-	-	-
390	A	A	A*02:01	A	C*07:01	B*51:01	P	DRA*01:01	DRB3*02:02	A	DRB1*13:01	A	DQA1*01:03	DQB1*06:03	P	A	DPA1*01:03	DPB1*104:01	1	1	0	0	0			390	1	0	0.000877193	0	1139	982	Inf	0.0221025	Inf	1	1
391	A	A	A*02:01	A	C*07:01	B*51:01	P	DRA*01:01	absent	P	DRB1*01:01	A	DQA1*01:01	DQB1*05:01	P	A	DPA1*01:03	DPB1*04:01	1	1	0	0	0			391	1	0	0.000877193	0	1139	982	Inf	0.0221025	Inf	1	1
392	A	A	A*02:01	A	C*07:01	B*57:01	P	DRA*01:01	DRB3*02:02	A	DRB1*11:04	A	DQA1*05:05	DQB1*03:01	P	A	DPA1*01:03	DPB1*104:01	1	1	0	0	0			392	1	0	0.000877193	0	1139	982	Inf	0.0221025	Inf	1	1
393	A	A	A*02:01	A	C*07:02	B*07:02	P	DRA*01:02	DRB5*01:01	A	DRB1*15:01	P	DQA1*01:02	DQB1*06:02	P	A	DPA1*01:03	DPB1*04:01	1	0	0	0	1			393	0	1	0	0.00101833	1140	981	0	0	33.5951	0.4628	1
394	A	A	A*02:01	A	C*07:04	B*15:09	P	DRA*01:01	DRB4*01:03	A	DRB1*04:03	A	DQA1*03:01	DQB1*03:01	P	A	DPA1*01:03	DPB1*04:02	1	1	0	0	0			394	1	0	0.000877193	0	1139	982	Inf	0.0221025	Inf	1	1
395	A	A	A*02:01	A	C*07:04	B*15:18	P	DRA*01:01	DRB4*01:03	A	DRB1*04:03	A	DQA1*03:01	DQB1*03:01	P	A	DPA1*01:03	DPB1*04:02	1	0	0	0	1			395	0	1	0	0.00101833	1140	981	0	0	33.5951	0.4628	1
396	A	A	A*02:01	A	C*07:04	B*44:02	A	DRA*01:01	DRB3*02:02	A	DRB1*11:01	A	DQA1*05:05	DQB1*03:01	P	A	DPA1*01:03	DPB1*04:01	2	0	0	0	2			396	0	2	0	0.00203666	1140	980	0	0	4.58559	0.214	1
397	A	A	A*02:01	A	C*07:04	B*44:02	A	DRA*01:01	DRB3*02:02	A	DRB1*11:01	A	DQA1*05:05	DQB1*03:01	P	A	DPA1*01:03	DPB1*104:01	1	1	0	0	0			397	1	0	0.000877193	0	1139	982	Inf	0.0221025	Inf	1	1
398	A	A	A*02:01	A	C*07:04	B*44:02	A	DRA*01:02	DRB3*01:01	A	DRB1*03:01	A	DQA1*05:01	DQB1*02:01	P	A	DPA1*01:03	DPB1*04:02	1	1	0	0	0			398	1	0	0.000877193	0	1139	982	Inf	0.0221025	Inf	1	1
399	A	A	A*02:01	A	C*07:04	B*44:02	A	DRA*01:02	DRB5*01:01	A	DRB1*15:01	P	DQA1*01:02	DQB1*06:02	P	A	DPA1*01:03	DPB1*04:01	2	2	0	0	0			399	2	0	0.00175439	0	1138	982	Inf	0.161792	Inf	0.5025	1
400	A	A	A*02:01	A	C*07:04	B*44:27	A	DRA*01:01	DRB5*01:02	A	DRB1*16:01	P	DQA1*01:02	DQB1*05:02	P	A	DPA1*01:03	DPB1*04:01	1	1	0	0	0			400	1	0	0.000877193	0	1139	982	Inf	0.0221025	Inf	1	1
401	A	A	A*02:01	A	C*07:04	B*44:27	A	DRA*01:01	DRB5*02:02	A	DRB1*16:01	P	DQA1*01:02	DQB1*05:02	A	P	DPA1*02:01	DPB1*17:01	1	0	0	0	1			401	0	1	0	0.00101833	1140	981	0	0	33.5951	0.4628	1
402	A	A	A*02:01	A	C*07:04	B*44:27	A	DRA*01:01	DRB5*02:02	A	DRB1*16:01	P	DQA1*01:02	DQB1*05:02	A	P	DPA1*02:02	DPB1*05:01	1	1	0	0	0			402	1	0	0.000877193	0	1139	982	Inf	0.0221025	Inf	1	1
403	A	A	A*02:01	A	C*07:04	B*44:27	A	DRA*01:01	DRB5*02:02	A	DRB1*16:01	P	DQA1*01:02	DQB1*05:02	P	A	DPA1*01:03	DPB1*04:01	1	0	0	0	1			403	0	1	0	0.00101833	1140	981	0	0	33.5951	0.4628	1
404	A	A	A*02:01	A	C*07:18	B*58:01	A	DRA*01:01	DRB3*02:02	A	DRB1*11:04	A	DQA1*05:05	DQB1*06:09	P	A	DPA1*01:03	DPB1*04:02	1	1	0	0	0			404	1	0	0.000877193	0	1139	982	Inf	0.0221025	Inf	1	1
405	A	A	A*02:01	A	C*07:18	B*58:01	A	DRA*01:01	DRB3*02:02	A	DRB1*11:04	A	DQA1*05:05	DQB1*06:09	P	A	DPA1*01:03	DPB1*88:01	1	0	1	0	0			405	0	0	0	0	1140	982	-	-	-	-	-
406	A	A	A*02:01	A	C*07:18	B*58:01	A	DRA*01:02	absent	A	DRB1*08:01	A	DQA1*04:01	DQB1*04:02	P	A	DPA1*01:03	DPB1*02:01	1	0	0	0	1			406	0	1	0	0.00101833	1140	981	0	0	33.5951	0.4628	1
407	A	A	A*02:01	A	C*07:19	B*44:02	A	DRA*01:01	DRB4*01:03	A	DRB1*07:01	A	DQA1*02:01	DQB1*03:03	P	A	DPA1*01:03	DPB1*04:01	1	0	0	1	0			407	0	0	0	0	1140	982	-	-	-	-	-
408	A	A	A*02:01	A	C*08:02	B*14:01	P	DRA*01:01	DRB3*02:02	A	DRB1*03:01	A	DQA1*05:01	DQB1*02:01	P	A	DPA1*01:03	DPB1*02:01	1	1	0	0	0			408	1	0	0.000877193	0	1139	982	Inf	0.0221025	Inf	1	1
409	A	A	A*02:01	A	C*08:02	B*14:01	P	DRA*01:01	DRB4*01:01	A	DRB1*07:01	A	DQA1*02:01	DQB1*02:02	P	A	DPA1*01:03	DPB1*04:01	1	1	0	0	0			409	1	0	0.000877193	0	1139	982	Inf	0.0221025	Inf	1	1
410	A	A	A*02:01	A	C*08:02	B*14:02	A	DRA*01:01	DRB3*02:02	A	DRB1*11:01	A	DQA1*05:05	DQB1*06:02	P	A	DPA1*01:03	DPB1*104:01	1	1	0	0	0			410	1	0	0.000877193	0	1139	982	Inf	0.0221025	Inf	1	1
411	A	A	A*02:01	A	C*08:02	B*14:02	A	DRA*01:01	absent	P	DRB1*01:02	A	DQA1*01:01	DQB1*05:01	P	A	DPA1*01:03	DPB1*04:01	1	0	0	0	1			411	0	1	0	0.00101833	1140	981	0	0	33.5951	0.4628	1
412	A	A	A*02:01	A	C*08:02	B*14:02	A	DRA*01:02	DRB3*03:01	A	DRB1*13:02	A	DQA1*01:02	DQB1*06:09	A	P	DPA1*02:01	DPB1*05:01	2	1	0	1	0			412	1	0	0.000877193	0	1139	982	Inf	0.0221025	Inf	1	1
413	A	A	A*02:01	A	C*08:02	B*14:02	A	DRA*01:02	DRB3*03:01	A	DRB1*13:02	A	DQA1*01:02	DQB1*06:09	A	P	DPA1*02:02	DPB1*01:01	1	1	0	0	0			413	1	0	0.000877193	0	1139	982	Inf	0.0221025	Inf	1	1
414	A	A	A*02:01	A	C*12:02	B*52:01	P	DRA*01:02	DRB5*01:01	A	DRB1*11:01	A	DQA1*01:02	DQB1*06:02	P	A	DPA1*01:03	DPB1*04:02	1	1	0	0	0			414	1	0	0.000877193	0	1139	982	Inf	0.0221025	Inf	1	1
415	A	A	A*02:01	A	C*12:02	B*52:01	P	DRA*01:02	DRB5*01:02	A	DRB1*15:02	P	DQA1*01:03	DQB1*06:01	P	A	DPA1*01:03	DPB1*04:01	8	2	0	1	5			415	2	5	0.00175439	0.00509165	1138	977	0.343574	0.0326467	2.10436	0.2601	1
416	A	A	A*02:01	A	C*12:02	B*52:01	P	DRA*01:02	DRB5*01:02	A	DRB1*15:02	P	DQA1*01:03	DQB1*06:01	P	A	DPA1*01:03	DPB1*04:02	4	2	0	0	2			416	2	2	0.00175439	0.00203666	1138	980	0.861222	0.0623359	11.8983	1	1
417	A	A	A*02:01	A	C*12:03	B*07:02	A	DRA*01:02	DRB3*01:01	A	DRB1*03:01	A	DQA1*05:01	DQB1*02:01	P	A	DPA1*01:03	DPB1*04:01	1	0	0	1	0			417	0	0	0	0	1140	982	-	-	-	-	-
418	A	A	A*02:01	A	C*12:03	B*07:02	P	DRA*01:01	DRB4*01:03	A	DRB1*07:01	A	DQA1*02:01	DQB1*02:02	P	A	DPA1*01:03	DPB1*04:01	1	0	0	0	1			418	0	1	0	0.00101833	1140	981	0	0	33.5951	0.4628	1
419	A	A	A*02:01	A	C*12:03	B*18:01	P	DRA*01:01	DRB3*02:02	A	DRB1*11:04	A	DQA1*05:05	DQB1*03:01	P	A	DPA1*01:03	DPB1*04:02	2	2	0	0	0			419	2	0	0.00175439	0	1138	982	Inf	0.161792	Inf	0.5025	1
420	A	A	A*02:01	A	C*12:03	B*18:01	P	DRA*01:01	DRB3*02:02	A	DRB1*11:04	A	DQA1*05:05	DQB1*06:01	P	A	DPA1*01:03	DPB1*02:01	1	1	0	0	0			420	1	0	0.000877193	0	1139	982	Inf	0.0221025	Inf	1	1
421	A	A	A*02:01	A	C*12:03	B*35:03	A	DRA*01:01	DRB3*02:02	A	DRB1*14:54	A	DQA1*01:04	DQB1*05:03	P	A	DPA1*01:03	DPB1*03:01	1	0	0	0	1			421	0	1	0	0.00101833	1140	981	0	0	33.5951	0.4628	1
422	A	A	A*02:01	A	C*12:03	B*35:03	A	DRA*01:01	DRB4*01:03	A	DRB1*04:04	A	DQA1*03:01	DQB1*03:02	P	A	DPA1*01:03	DPB1*04:01	1	1	0	0	0			422	1	0	0.000877193	0	1139	982	Inf	0.0221025	Inf	1	1
423	A	A	A*02:01	A	C*12:03	B*38:01	A	DRA*01:01	DRB4*01:03	A	DRB1*04:01	A	DQA1*03:01	DQB1*03:02	P	A	DPA1*01:03	DPB1*04:02	1	0	0	1	0			423	0	0	0	0	1140	982	-	-	-	-	-
424	A	A	A*02:01	A	C*12:03	B*38:01	A	DRA*01:01	DRB5*02:02	A	DRB1*16:01	P	DQA1*01:02	DQB1*05:02	A	P	DPA1*02:01	DPB1*13:01	1	1	0	0	0			424	1	0	0.000877193	0	1139	982	Inf	0.0221025	Inf	1	1
425	A	A	A*02:01	A	C*12:03	B*38:01	A	DRA*01:02	DRB3*01:01	A	DRB1*13:01	A	DQA1*01:03	DQB1*06:03	A	P	DPA1*02:01	DPB1*04:01	2	2	0	0	0			425	2	0	0.00175439	0	1138	982	Inf	0.161792	Inf	0.5025	1
426	A	A	A*02:01	A	C*12:03	B*38:01	A	DRA*01:02	DRB3*01:01	A	DRB1*13:01	A	DQA1*01:03	DQB1*06:03	P	A	DPA1*01:03	DPB1*02:01	1	0	0	0	1			426	0	1	0	0.00101833	1140	981	0	0	33.5951	0.4628	1
427	A	A	A*02:01	A	C*12:03	B*39:01	A	DRA*01:02	DRB3*01:01	A	DRB1*13:01	A	DQA1*01:03	DQB1*06:03	P	A	DPA1*01:03	DPB1*02:01	1	0	0	0	1			427	0	1	0	0.00101833	1140	981	0	0	33.5951	0.4628	1
428	A	A	A*02:01	A	C*12:03	B*39:01	A	DRA*01:02	DRB5*01:01	A	DRB1*15:01	P	DQA1*01:02	DQB1*06:02	P	A	DPA1*01:03	DPB1*04:01	1	1	0	0	0			428	1	0	0.000877193	0	1139	982	Inf	0.0221025	Inf	1	1
429	A	A	A*02:01	A	C*12:03	B*39:01	P	DRA*01:01	DRB5*02:02	A	DRB1*16:01	P	DQA1*01:02	DQB1*05:02	P	A	DPA1*01:03	DPB1*04:01	1	0	0	0	1			429	0	1	0	0.00101833	1140	981	0	0	33.5951	0.4628	1
430	A	A	A*02:01	A	C*12:295N	B*18:01	P	DRA*01:01	DRB3*02:02	A	DRB1*11:04	A	DQA1*05:05	DQB1*03:01	P	A	DPA1*01:03	DPB1*04:01	1	0	0	0	1			430	0	1	0	0.00101833	1140	981	0	0	33.5951	0.4628	1
431	A	A	A*02:01	A	C*14:02	B*51:01	P	DRA*01:01	DRB3*02:02	A	DRB1*11:01	A	DQA1*05:05	DQB1*03:01	P	A	DPA1*01:03	DPB1*04:01	2	0	0	0	2			431	0	2	0	0.00203666	1140	980	0	0	4.58559	0.214	1
432	A	A	A*02:01	A	C*14:02	B*51:01	P	DRA*01:01	DRB3*02:02	A	DRB1*11:04	A	DQA1*05:05	DQB1*03:01	P	A	DPA1*01:03	DPB1*02:01	1	0	0	0	1			432	0	1	0	0.00101833	1140	981	0	0	33.5951	0.4628	1
433	A	A	A*02:01	A	C*14:02	B*51:01	P	DRA*01:01	DRB3*02:02	A	DRB1*14:54	A	DQA1*01:04	DQB1*05:03	P	A	DPA1*01:03	DPB1*04:01	1	0	0	0	1			433	0	1	0	0.00101833	1140	981	0	0	33.5951	0.4628	1
434	A	A	A*02:01	A	C*14:02	B*51:01	P	DRA*01:02	DRB3*01:01	A	DRB1*13:01	A	DQA1*01:03	DQB1*06:03	A	P	DPA1*02:01	DPB1*01:01	2	0	0	0	2			434	0	2	0	0.00203666	1140	980	0	0	4.58559	0.214	1
435	A	A	A*02:01	A	C*14:02	B*51:01	P	DRA*01:02	DRB3*01:01	A	DRB1*13:01	A	DQA1*01:03	DQB1*06:03	P	A	DPA1*01:03	DPB1*02:01	1	0	1	0	0			435	0	0	0	0	1140	982	-	-	-	-	-
436	A	A	A*02:01	A	C*14:02	B*51:01	P	DRA*01:02	DRB3*03:01	A	DRB1*13:02	A	DQA1*01:02	DQB1*06:04	P	A	DPA1*01:03	DPB1*03:01	2	0	0	1	1			436	0	1	0	0.00101833	1140	981	0	0	33.5951	0.4628	1
437	A	A	A*02:01	A	C*14:02	B*51:01	P	DRA*01:02	absent	A	DRB1*08:01	A	DQA1*04:02	DQB1*04:02	P	A	DPA1*01:03	DPB1*04:02	1	1	0	0	0			437	1	0	0.000877193	0	1139	982	Inf	0.0221025	Inf	1	1
438	A	A	A*02:01	A	C*14:02	B*51:01	P	DRA*01:02	absent	P	DRB1*08:01	A	DQA1*04:02	DQB1*04:02	P	A	DPA1*01:03	DPB1*04:02	1	1	0	0	0			438	1	0	0.000877193	0	1139	982	Inf	0.0221025	Inf	1	1
439	A	A	A*02:01	A	C*15:02	B*40:02	P	DRA*01:01	DRB4*01:03	A	DRB1*04:01	A	DQA1*03:03	DQB1*03:01	P	A	DPA1*01:03	DPB1*04:01	1	1	0	0	0			439	1	0	0.000877193	0	1139	982	Inf	0.0221025	Inf	1	1
440	A	A	A*02:01	A	C*15:02	B*40:06	P	DRA*01:01	DRB4*01:03	A	DRB1*09:01	A	DQA1*03:02	DQB1*03:03	P	A	DPA1*01:03	DPB1*02:01	1	1	0	0	0			440	1	0	0.000877193	0	1139	982	Inf	0.0221025	Inf	1	1
441	A	A	A*02:01	A	C*15:02	B*51:01	A	DRA*01:02	DRB3*01:01	A	DRB1*03:01	A	DQA1*05:01	DQB1*02:01	P	A	DPA1*01:03	DPB1*02:01	1	0	0	0	1			441	0	1	0	0.00101833	1140	981	0	0	33.5951	0.4628	1
442	A	A	A*02:01	A	C*15:02	B*51:01	P	DRA*01:01	DRB3*02:02	A	DRB1*11:01	A	DQA1*05:05	DQB1*03:01	P	A	DPA1*01:03	DPB1*02:01	1	1	0	0	0			442	1	0	0.000877193	0	1139	982	Inf	0.0221025	Inf	1	1
443	A	A	A*02:01	A	C*15:02	B*51:01	P	DRA*01:01	DRB3*02:02	A	DRB1*11:01	A	DQA1*05:05	DQB1*03:01	P	A	DPA1*01:03	DPB1*04:01	1	0	0	0	1			443	0	1	0	0.00101833	1140	981	0	0	33.5951	0.4628	1
444	A	A	A*02:01	A	C*15:02	B*51:01	P	DRA*01:01	DRB3*02:02	A	DRB1*11:01	A	DQA1*05:05	DQB1*06:03	P	A	DPA1*01:03	DPB1*04:01	1	1	0	0	0			444	1	0	0.000877193	0	1139	982	Inf	0.0221025	Inf	1	1
445	A	A	A*02:01	A	C*15:02	B*51:01	P	DRA*01:01	DRB3*02:02	A	DRB1*13:05	A	DQA1*05:05	DQB1*03:01	P	A	DPA1*01:03	DPB1*02:01	1	0	0	0	1			445	0	1	0	0.00101833	1140	981	0	0	33.5951	0.4628	1
446	A	A	A*02:01	A	C*15:02	B*51:01	P	DRA*01:01	DRB4*01:03	A	DRB1*04:04	A	DQA1*03:01	DQB1*03:02	P	A	DPA1*01:03	DPB1*06:01	1	0	0	1	0			446	0	0	0	0	1140	982	-	-	-	-	-
447	A	A	A*02:01	A	C*15:02	B*51:01	P	DRA*01:01	DRB4*01:03	A	DRB1*04:07	A	DQA1*03:03	DQB1*03:01	P	A	DPA1*01:03	DPB1*03:01	1	0	0	1	0			447	0	0	0	0	1140	982	-	-	-	-	-
448	A	A	A*02:01	A	C*15:02	B*51:01	P	DRA*01:01	DRB4*01:03	A	DRB1*07:01	A	DQA1*02:01	DQB1*03:03	P	A	DPA1*01:03	DPB1*04:01	1	1	0	0	0			448	1	0	0.000877193	0	1139	982	Inf	0.0221025	Inf	1	1
449	A	A	A*02:01	A	C*15:02	B*51:01	P	DRA*01:01	absent	P	DRB1*01:01	A	DQA1*01:01	DQB1*05:01	P	A	DPA1*01:03	DPB1*04:01	2	2	0	0	0			449	2	0	0.00175439	0	1138	982	Inf	0.161792	Inf	0.5025	1
450	A	A	A*02:01	A	C*15:02	B*51:01	P	DRA*01:02	DRB3*01:01	A	DRB1*13:01	A	DQA1*01:03	DQB1*06:03	P	A	DPA1*01:03	DPB1*20:01	1	0	0	0	1			450	0	1	0	0.00101833	1140	981	0	0	33.5951	0.4628	1
451	A	A	A*02:01	A	C*15:02	B*51:01	P	DRA*01:02	absent	A	DRB1*08:01	A	DQA1*04:01	DQB1*04:02	P	A	DPA1*01:03	DPB1*03:01	1	0	0	0	1			451	0	1	0	0.00101833	1140	981	0	0	33.5951	0.4628	1
452	A	A	A*02:01	A	C*15:05	B*07:02	A	DRA*01:01	DRB3*02:02	A	DRB1*11:01	A	DQA1*01:02	DQB1*06:02	P	A	DPA1*01:03	DPB1*04:02	1	0	0	0	1			452	0	1	0	0.00101833	1140	981	0	0	33.5951	0.4628	1
453	A	A	A*02:01	A	C*15:05	B*07:06	P	DRA*01:01	DRB4*01:01/03	A	DRB1*07:01	A	DQA1*02:01	DQB1*02:02	A	P	DPA1*02:01	DPB1*11:01	1	0	0	0	1			453	0	1	0	0.00101833	1140	981	0	0	33.5951	0.4628	1
454	A	A	A*02:01	A	C*15:05	B*07:06	P	DRA*01:01	DRB4*01:03	A	DRB1*04:05	A	DQA1*03:03	DQB1*03:02	P	A	DPA1*01:03	DPB1*04:01	1	0	0	0	1			454	0	1	0	0.00101833	1140	981	0	0	33.5951	0.4628	1
455	A	A	A*02:01	A	C*15:05	B*07:06	P	DRA*01:01	DRB4*01:03	A	DRB1*04:05	A	DQA1*03:03	DQB1*03:02	P	A	DPA1*01:03	DPB1*104:01	1	1	0	0	0			455	1	0	0.000877193	0	1139	982	Inf	0.0221025	Inf	1	1
456	A	A	A*02:01	A	C*15:05	B*07:06	P	DRA*01:01	DRB4*01:03	A	DRB1*04:05	A	DQA1*03:03	DQB1*03:02	P	A	DPA1*01:03	DPB1*124:01	1	1	0	0	0			456	1	0	0.000877193	0	1139	982	Inf	0.0221025	Inf	1	1
457	A	A	A*02:01	A	C*15:05	B*73:01	A	DRA*01:01	DRB4*01:03	A	DRB1*04:05	A	DQA1*03:03	DQB1*02:02	P	A	DPA1*01:03	DPB1*04:01	1	1	0	0	0			457	1	0	0.000877193	0	1139	982	Inf	0.0221025	Inf	1	1
458	A	A	A*02:01	A	C*15:13	B*08:01	P	DRA*01:01	DRB4*01:03	A	DRB1*04:02	A	DQA1*03:01	DQB1*03:02	P	P	DPA1*02:01	DPB1*05:01	1	1	0	0	0			458	1	0	0.000877193	0	1139	982	Inf	0.0221025	Inf	1	1
459	A	A	A*02:01	A	C*16:01	B*44:03	A	DRA*01:01	DRB4*01:01	A	DRB1*07:01	A	DQA1*02:01	DQB1*02:02	A	P	DPA1*02:01	DPB1*11:01	1	0	0	0	1			459	0	1	0	0.00101833	1140	981	0	0	33.5951	0.4628	1
460	A	A	A*02:01	A	C*16:01	B*44:03	A	DRA*01:01	DRB4*01:01	A	DRB1*07:01	A	DQA1*02:01	DQB1*02:02	P	A	DPA1*01:03	DPB1*04:02	1	1	0	0	0			460	1	0	0.000877193	0	1139	982	Inf	0.0221025	Inf	1	1
461	A	A	A*02:01	A	C*16:01	B*44:03	A	DRA*01:01	DRB4*01:01	A	DRB1*07:01	A	DQA1*02:01	DQB1*02:02	P	A	DPA1*01:04	DPB1*15:01	1	1	0	0	0			461	1	0	0.000877193	0	1139	982	Inf	0.0221025	Inf	1	1
462	A	A	A*02:01	A	C*16:01	B*44:03	A	DRA*01:01	DRB4*01:01	A	DRB1*07:01	A	DQA1*02:01	DQB1*06:09	A	P	DPA1*02:01	DPB1*11:01	1	0	0	0	1			462	0	1	0	0.00101833	1140	981	0	0	33.5951	0.4628	1
463	A	A	A*02:01	A	C*16:01	B*44:03	A	DRA*01:01	DRB4*01:01/03	A	DRB1*07:01	A	DQA1*02:01	DQB1*02:02	A	P	DPA1*02:02	DPB1*01:01	1	0	0	0	1			463	0	1	0	0.00101833	1140	981	0	0	33.5951	0.4628	1
464	A	A	A*02:01	A	C*16:01	B*44:03	A	DRA*01:01	DRB4*01:01/03	A	DRB1*07:01	A	DQA1*02:01	DQB1*02:02	P	A	DPA1*01:03	DPB1*02:01	2	1	0	0	1			464	1	1	0.000877193	0.00101833	1139	981	0.861344	0.0109701	67.6428	1	1
465	A	A	A*02:01	A	C*16:01	B*51:01	A	DRA*01:01	DRB3*02:02	A	DRB1*03:124	A	DQA1*05:01	DQB1*02:01	P	A	DPA1*01:03	DPB1*04:01	1	1	0	0	0			465	1	0	0.000877193	0	1139	982	Inf	0.0221025	Inf	1	1
466	A	A	A*02:01	A	C*16:01	B*51:01	A	DRA*01:02	DRB5*01:02	A	DRB1*15:02	P	DQA1*01:01	DQB1*05:01	P	A	DPA1*01:03	DPB1*104:01	1	0	1	0	0			466	0	0	0	0	1140	982	-	-	-	-	-
467	A	A	A*02:01	A	C*17:01	B*41:01	A	DRA*01:01	DRB5*01:02	A	DRB1*16:02	P	DQA1*01:02	DQB1*05:02	A	P	DPA1*02:01	DPB1*14:01	1	0	1	0	0			467	0	0	0	0	1140	982	-	-	-	-	-
468	A	A	A*02:01	A	C*17:03	B*39:01	A	DRA*01:01	DRB3*02:02	A	DRB1*11:04	A	DQA1*03:03	DQB1*03:94	P	A	DPA1*01:03	DPB1*04:01	1	1	0	0	0			468	1	0	0.000877193	0	1139	982	Inf	0.0221025	Inf	1	1
469	A	A	A*02:01	A	C*17:03	B*39:01	A	DRA*01:01	DRB3*02:02	A	DRB1*11:04	A	DQA1*05:05	DQB1*03:01	P	A	DPA1*01:03	DPB1*04:02	1	1	0	0	0			469	1	0	0.000877193	0	1139	982	Inf	0.0221025	Inf	1	1
470	A	A	A*02:01	A	C*17:03	B*41:02	A	DRA*01:01	absent	P	DRB1*01:01	A	DQA1*01:01	DQB1*05:01	P	A	DPA1*01:03	DPB1*06:01	1	0	0	0	1			470	0	1	0	0.00101833	1140	981	0	0	33.5951	0.4628	1
471	A	A	A*02:01	A	C*17:03	B*41:02	A	DRA*01:02	DRB3*01:01	A	DRB1*13:03	A	DQA1*05:05	DQB1*03:01	P	A	DPA1*01:03	DPB1*104:01	2	1	0	0	1			471	1	1	0.000877193	0.00101833	1139	981	0.861344	0.0109701	67.6428	1	1
472	A	A	A*02:01	P	C*07:02	B*07:02	P	DRA*01:01	DRB3*02:02	A	DRB1*11:02	A	DQA1*05:05	DQB1*03:01	P	A	DPA1*01:03	DPB1*04:01	1	1	0	0	0			472	1	0	0.000877193	0	1139	982	Inf	0.0221025	Inf	1	1
473	A	A	A*02:01	P	C*07:02	B*07:02	P	DRA*01:01	DRB3*02:02	A	DRB1*11:04	A	DQA1*05:05	DQB1*03:01	P	A	DPA1*01:03	DPB1*02:01	1	0	0	0	1			473	0	1	0	0.00101833	1140	981	0	0	33.5951	0.4628	1
474	A	A	A*02:01	P	C*07:02	B*07:02	P	DRA*01:01	DRB3*02:02	A	DRB1*14:54	A	DQA1*01:04	DQB1*05:03	P	A	DPA1*01:03	DPB1*02:01	2	1	0	1	0			474	1	0	0.000877193	0	1139	982	Inf	0.0221025	Inf	1	1
475	A	A	A*02:01	P	C*07:02	B*07:02	P	DRA*01:01	DRB3*02:02	A	DRB1*14:54	A	DQA1*01:04	DQB1*05:03	P	A	DPA1*01:03	DPB1*04:01	1	0	1	0	0			475	0	0	0	0	1140	982	-	-	-	-	-
476	A	A	A*02:01	P	C*07:02	B*07:02	P	DRA*01:01	DRB4*01:01	A	DRB1*07:01	A	DQA1*02:01	DQB1*02:02	P	A	DPA1*01:03	DPB1*03:01	1	0	0	0	1			476	0	1	0	0.00101833	1140	981	0	0	33.5951	0.4628	1
477	A	A	A*02:01	P	C*07:02	B*07:02	P	DRA*01:01	DRB4*01:01	A	DRB1*07:01	A	DQA1*02:01	DQB1*02:02	P	A	DPA1*01:03	DPB1*23:01	1	1	0	0	0			477	1	0	0.000877193	0	1139	982	Inf	0.0221025	Inf	1	1
478	A	A	A*02:01	P	C*07:02	B*07:02	P	DRA*01:01	DRB4*01:03	A	DRB1*04:01	A	DQA1*03:03	DQB1*06:02	P	A	DPA1*01:03	DPB1*04:01	1	1	0	0	0			478	1	0	0.000877193	0	1139	982	Inf	0.0221025	Inf	1	1
479	A	A	A*02:01	P	C*07:02	B*07:02	P	DRA*01:01	DRB4*01:03	A	DRB1*04:01	A	DQA1*03:03	DQB1*06:03	P	A	DPA1*01:03	DPB1*04:01	1	1	0	0	0			479	1	0	0.000877193	0	1139	982	Inf	0.0221025	Inf	1	1
480	A	A	A*02:01	P	C*07:02	B*07:02	P	DRA*01:01	DRB4*01:03	A	DRB1*04:04	A	DQA1*03:01	DQB1*03:02	P	A	DPA1*01:03	DPB1*02:01	1	1	0	0	0			480	1	0	0.000877193	0	1139	982	Inf	0.0221025	Inf	1	1
481	A	A	A*02:01	P	C*07:02	B*07:02	P	DRA*01:01	DRB4*01:03	A	DRB1*04:04	A	DQA1*03:01	DQB1*03:02	P	A	DPA1*01:03	DPB1*04:01	2	0	0	1	1			481	0	1	0	0.00101833	1140	981	0	0	33.5951	0.4628	1
482	A	A	A*02:01	P	C*07:02	B*07:02	P	DRA*01:01	DRB4*01:03	A	DRB1*04:07	A	DQA1*03:03	DQB1*03:01	P	A	DPA1*01:03	DPB1*02:01	1	0	0	0	1			482	0	1	0	0.00101833	1140	981	0	0	33.5951	0.4628	1
483	A	A	A*02:01	P	C*07:02	B*07:02	P	DRA*01:01	DRB4*01:03	A	DRB1*04:07	A	DQA1*03:03	DQB1*03:01	P	A	DPA1*01:03	DPB1*03:01	1	0	0	0	1			483	0	1	0	0.00101833	1140	981	0	0	33.5951	0.4628	1
484	A	A	A*02:01	P	C*07:02	B*07:02	P	DRA*01:01	DRB4*01:03	A	DRB1*07:01	A	DQA1*02:01	DQB1*03:03	P	A	DPA1*01:03	DPB1*02:01	1	0	0	1	0			484	0	0	0	0	1140	982	-	-	-	-	-
485	A	A	A*02:01	P	C*07:02	B*07:02	P	DRA*01:01	DRB4*01:03	A	DRB1*07:01	A	DQA1*02:01	DQB1*03:03	P	A	DPA1*01:03	DPB1*04:01	2	1	0	0	1			485	1	1	0.000877193	0.00101833	1139	981	0.861344	0.0109701	67.6428	1	1
486	A	A	A*02:01	P	C*07:02	B*07:02	P	DRA*01:01	absent	P	DRB1*01:01	A	DQA1*01:01	DQB1*05:01	A	P	DPA1*02:01	DPB1*11:01	3	0	1	0	2			486	0	2	0	0.00203666	1140	980	0	0	4.58559	0.214	1
487	A	A	A*02:01	P	C*07:02	B*07:02	P	DRA*01:01	absent	P	DRB1*01:01	A	DQA1*01:01	DQB1*05:01	P	A	DPA1*01:03	DPB1*03:01	1	1	0	0	0			487	1	0	0.000877193	0	1139	982	Inf	0.0221025	Inf	1	1
488	A	A	A*02:01	P	C*07:02	B*07:02	P	DRA*01:01	absent	P	DRB1*01:01	A	DQA1*01:01	DQB1*05:01	P	A	DPA1*01:03	DPB1*04:01	1	0	0	1	0			488	0	0	0	0	1140	982	-	-	-	-	-
489	A	A	A*02:01	P	C*07:02	B*07:02	P	DRA*01:01	absent	P	DRB1*01:03	A	DQA1*01:01	DQB1*05:01	P	A	DPA1*01:03	DPB1*04:01	1	1	0	0	0			489	1	0	0.000877193	0	1139	982	Inf	0.0221025	Inf	1	1
490	A	A	A*02:01	P	C*07:02	B*07:02	P	DRA*01:01	absent	P	DRB1*01:03	A	DQA1*05:05	DQB1*03:01	P	A	DPA1*01:03	DPB1*04:01	1	1	0	0	0			490	1	0	0.000877193	0	1139	982	Inf	0.0221025	Inf	1	1
491	A	A	A*02:01	P	C*07:02	B*07:02	P	DRA*01:02	DRB3*01:01	A	DRB1*13:01	A	DQA1*01:03	DQB1*06:03	A	P	DPA1*02:01	DPB1*10:01	1	1	0	0	0			491	1	0	0.000877193	0	1139	982	Inf	0.0221025	Inf	1	1
492	A	A	A*02:01	P	C*07:02	B*07:02	P	DRA*01:02	DRB3*01:01	A	DRB1*13:01	A	DQA1*01:03	DQB1*06:03	P	A	DPA1*01:03	DPB1*04:01	1	1	0	0	0			492	1	0	0.000877193	0	1139	982	Inf	0.0221025	Inf	1	1
493	A	A	A*02:01	P	C*07:02	B*07:02	P	DRA*01:02	DRB5*01:01	A	DRB1*15:01	P	DQA1*01:02	DQB1*06:02	P	A	DPA1*01:03	DPB1*03:01	1	0	0	0	1			493	0	1	0	0.00101833	1140	981	0	0	33.5951	0.4628	1
494	A	A	A*02:01	P	C*07:02	B*07:02	P	DRA*01:02	DRB5*01:01	A	DRB1*15:01	P	DQA1*01:02	DQB1*06:02	P	A	DPA1*01:03	DPB1*04:01	11	5	1	0	5			494	5	5	0.00438596	0.00509165	1135	977	0.860855	0.197498	3.75249	1	1
495	A	A	A*02:01	P	C*07:02	B*07:02	P	DRA*01:02	DRB5*01:01	A	DRB1*15:01	P	DQA1*01:02	DQB1*06:02	P	P	DPA1*02:06	DPB1*05:01	1	1	0	0	0			495	1	0	0.000877193	0	1139	982	Inf	0.0221025	Inf	1	1
496	A	A	A*02:01	P	C*07:02	B*07:02	P	DRA*01:02	DRB5*01:01	A	DRB1*15:01	P	DQA1*01:02	DQB1*06:352	P	A	DPA1*01:03	DPB1*04:01	1	0	0	0	1			496	0	1	0	0.00101833	1140	981	0	0	33.5951	0.4628	1
497	A	A	A*02:01	P	C*07:02	B*07:02	P	DRA*01:02	absent	P	DRB1*08:01	A	DQA1*04:01	DQB1*04:02	P	A	DPA1*01:03	DPB1*04:01	1	1	0	0	0			497	1	0	0.000877193	0	1139	982	Inf	0.0221025	Inf	1	1
498	A	A	A*02:01	P	C*07:02	B*39:01	A	DRA*01:02	absent	A	DRB1*08:01	A	DQA1*04:01	DQB1*04:02	P	A	DPA1*01:03	DPB1*04:01	1	1	0	0	0			498	1	0	0.000877193	0	1139	982	Inf	0.0221025	Inf	1	1
499	A	A	A*02:01	P	C*07:02	B*39:06	A	DRA*01:02	absent	A	DRB1*08:01	A	DQA1*04:01	DQB1*04:02	A	P	DPA1*02:01	DPB1*10:01	2	0	0	0	2			499	0	2	0	0.00203666	1140	980	0	0	4.58559	0.214	1
500	A	A	A*02:01	P	C*07:02	B*39:06	A	DRA*01:02	absent	A	DRB1*08:01	A	DQA1*04:01	DQB1*04:02	P	A	DPA1*01:03	DPB1*04:02	1	0	0	0	1			500	0	1	0	0.00101833	1140	981	0	0	33.5951	0.4628	1
501	A	A	A*02:01	P	C*07:02	B*46:01	P	DRA*01:01	DRB4*01:03	A	DRB1*09:01	A	DQA1*03:02	DQB1*03:03	P	P	DPA1*02:02	DPB1*05:01	1	1	0	0	0			501	1	0	0.000877193	0	1139	982	Inf	0.0221025	Inf	1	1
502	A	A	A*02:02	A	C*05:01	B*18:01	P	DRA*01:02	DRB3*01:01	A	DRB1*12:01	A	DQA1*01:05	DQB1*05:01	A	P	DPA1*02:01	DPB1*11:01	1	0	0	0	1			502	0	1	0	0.00101833	1140	981	0	0	33.5951	0.4628	1
503	A	A	A*02:02	A	C*17:01	B*41:01	A	DRA*01:01	DRB4*01:03	A	DRB1*04:05	A	DQA1*03:03	DQB1*02:02	P	A	DPA1*01:03	DPB1*04:01	2	1	0	1	0			503	1	0	0.000877193	0	1139	982	Inf	0.0221025	Inf	1	1
504	A	A	A*02:02	A	C*17:01	B*41:01	A	DRA*01:02	DRB5*01:02	A	DRB1*15:02	P	DQA1*01:03	DQB1*06:01	P	A	DPA1*01:03	DPB1*04:01	1	1	0	0	0			504	1	0	0.000877193	0	1139	982	Inf	0.0221025	Inf	1	1
505	A	A	A*02:02	A	C*17:01	B*41:02	A	DRA*01:01	DRB4*01:01/03	A	DRB1*09:01	A	DQA1*03:03	DQB1*02:02	P	A	DPA1*01:03	DPB1*85:01	1	0	0	0	1			505	0	1	0	0.00101833	1140	981	0	0	33.5951	0.4628	1
506	A	A	A*02:02	A	C*17:01	B*42:01	A	DRA*01:03	DRB3*01:62	A	DRB1*03:02	A	DQA1*04:01	DQB1*04:02	P	P	DPA1*02:01	DPB1*01:01	1	1	0	0	0			506	1	0	0.000877193	0	1139	982	Inf	0.0221025	Inf	1	1
507	A	A	A*02:03	P	C*07:02	B*38:02	A	DRA*01:01	DRB4*01:03	A	DRB1*04:03	A	DQA1*03:01	DQB1*03:02	A	P	DPA1*02:02	DPB1*05:01	1	0	0	1	0			507	0	0	0	0	1140	982	-	-	-	-	-
508	A	A	A*02:05	A	C*04:01	B*35:02	A	DRA*01:01	DRB4*01:01	A	DRB1*07:01	A	DQA1*02:01	DQB1*02:02	P	A	DPA1*01:03	DPB1*04:01	1	0	0	0	1			508	0	1	0	0.00101833	1140	981	0	0	33.5951	0.4628	1
509	A	A	A*02:05	A	C*04:01	B*35:02	P	DRA*01:01	DRB3*02:02	A	DRB1*11:04	A	DQA1*05:05	DQB1*03:01	P	A	DPA1*01:03	DPB1*02:01	3	1	0	0	2			509	1	2	0.000877193	0.00203666	1139	980	0.430366	0.00729143	8.27899	0.5991	1
510	A	A	A*02:05	A	C*04:01	B*35:02	P	DRA*01:02	DRB3*03:01	A	DRB1*13:02	A	DQA1*01:02	DQB1*06:04	A	P	DPA1*02:01	DPB1*02:01	1	0	0	0	1			510	0	1	0	0.00101833	1140	981	0	0	33.5951	0.4628	1
511	A	A	A*02:05	A	C*04:01	B*35:03	P	DRA*01:02	DRB3*03:01	A	DRB1*13:02	A	DQA1*01:02	DQB1*06:04	A	P	DPA1*01:58	DPB1*04:01	1	1	0	0	0			511	1	0	0.000877193	0	1139	982	Inf	0.0221025	Inf	1	1
512	A	A	A*02:05	A	C*04:01	B*35:08	P	DRA*01:01	absent	P	DRB1*10:01	A	DQA1*01:05	DQB1*05:01	P	A	DPA1*01:03	DPB1*04:01	1	0	0	0	1			512	0	1	0	0.00101833	1140	981	0	0	33.5951	0.4628	1
513	A	A	A*02:05	A	C*04:01	B*44:03	A	DRA*01:01	absent	P	DRB1*01:02	A	DQA1*01:01	DQB1*05:01	P	A	DPA1*01:03	DPB1*02:01	1	0	0	0	1			513	0	1	0	0.00101833	1140	981	0	0	33.5951	0.4628	1
514	A	A	A*02:05	A	C*04:01	B*52:01	P	DRA*01:02	DRB5*01:02	A	DRB1*15:02	P	DQA1*01:03	DQB1*06:01	P	A	DPA1*01:03	DPB1*04:01	1	1	0	0	0			514	1	0	0.000877193	0	1139	982	Inf	0.0221025	Inf	1	1
515	A	A	A*02:05	A	C*05:01	B*15:220	P	DRA*01:01	DRB4*01:01	A	DRB1*07:01	A	DQA1*02:01	DQB1*06:03	P	A	DPA1*01:03	DPB1*02:01	1	0	0	0	1			515	0	1	0	0.00101833	1140	981	0	0	33.5951	0.4628	1
516	A	A	A*02:05	A	C*06:02	B*50:01	A	DRA*01:01	DRB3*02:02	A	DRB1*11:04	A	DQA1*05:05	DQB1*03:483	P	A	DPA1*01:03	DPB1*04:01	1	1	0	0	0			516	1	0	0.000877193	0	1139	982	Inf	0.0221025	Inf	1	1
517	A	A	A*02:05	A	C*06:02	B*50:01	A	DRA*01:01	DRB3*02:02	A	DRB1*11:04	A	DQA1*05:05	DQB1*03:491	P	A	DPA1*01:03	DPB1*04:01	1	0	0	0	1			517	0	1	0	0.00101833	1140	981	0	0	33.5951	0.4628	1
518	A	A	A*02:05	A	C*06:02	B*50:01	A	DRA*01:01	DRB4*01:01	A	DRB1*07:01	A	DQA1*02:01	DQB1*02:02	P	A	DPA1*01:03	DPB1*104:01	1	0	0	0	1			518	0	1	0	0.00101833	1140	981	0	0	33.5951	0.4628	1
519	A	A	A*02:05	A	C*06:02	B*50:01	A	DRA*01:01	DRB4*01:01	A	DRB1*07:01	A	DQA1*02:01	DQB1*02:02	P	A	DPA1*01:04	DPB1*15:01	1	0	0	0	1			519	0	1	0	0.00101833	1140	981	0	0	33.5951	0.4628	1
520	A	A	A*02:05	A	C*06:02	B*50:01	A	DRA*01:01	DRB4*01:03	A	DRB1*04:03	A	DQA1*03:01	DQB1*03:02	P	A	DPA1*01:03	DPB1*02:01	1	0	0	0	1			520	0	1	0	0.00101833	1140	981	0	0	33.5951	0.4628	1
521	A	A	A*02:05	A	C*06:02	B*50:01	A	DRA*01:01	DRB4*01:03	A	DRB1*04:04	A	DQA1*03:01	DQB1*03:02	P	A	DPA1*01:03	DPB1*02:01	1	1	0	0	0			521	1	0	0.000877193	0	1139	982	Inf	0.0221025	Inf	1	1
522	A	A	A*02:05	A	C*06:02	B*50:01	A	DRA*01:01	DRB4*01:03	A	DRB1*07:01	A	DQA1*02:01	DQB1*02:02	P	A	DPA1*01:03	DPB1*02:01	2	1	0	0	1			522	1	1	0.000877193	0.00101833	1139	981	0.861344	0.0109701	67.6428	1	1
523	A	A	A*02:05	A	C*06:02	B*50:01	A	DRA*01:01	DRB4*01:03	A	DRB1*07:01	A	DQA1*02:01	DQB1*02:02	P	A	DPA1*01:03	DPB1*04:01	5	2	0	0	3			523	2	3	0.00175439	0.00305499	1138	979	0.573677	0.0478353	5.01848	0.6676	1
524	A	A	A*02:05	A	C*06:02	B*50:01	A	DRA*01:01	DRB4*01:03	A	DRB1*07:01	A	DQA1*02:01	DQB1*02:02	P	A	DPA1*01:03	DPB1*104:01	5	3	0	0	2			524	3	2	0.00263158	0.00203666	1137	980	1.29272	0.147768	15.4999	1	1
525	A	A	A*02:05	A	C*06:02	B*50:01	A	DRA*01:02	DRB3*03:01	A	DRB1*13:02	A	DQA1*01:02	DQB1*06:04	P	A	DPA1*01:03	DPB1*104:01	1	0	0	1	0			525	0	0	0	0	1140	982	-	-	-	-	-
526	A	A	A*02:05	A	C*06:02	B*50:01	A	DRA*01:02	DRB5*01:02	A	DRB1*15:02	P	DQA1*01:03	DQB1*06:01	A	P	DPA1*02:01	DPB1*17:01	1	0	0	0	1			526	0	1	0	0.00101833	1140	981	0	0	33.5951	0.4628	1
527	A	A	A*02:05	A	C*07:01	B*39:24	A	DRA*01:02	absent	A	DRB1*08:01	A	DQA1*04:02	DQB1*04:02	P	A	DPA1*01:03	DPB1*03:01	1	1	0	0	0			527	1	0	0.000877193	0	1139	982	Inf	0.0221025	Inf	1	1
528	A	A	A*02:05	A	C*07:01	B*41:01	A	DRA*01:01	DRB3*02:02	A	DRB1*13:05	A	DQA1*05:05	DQB1*06:09	P	A	DPA1*01:03	DPB1*04:01	1	0	0	0	1			528	0	1	0	0.00101833	1140	981	0	0	33.5951	0.4628	1
529	A	A	A*02:05	A	C*07:01	B*49:01	A	DRA*01:01	DRB3*02:24	A	DRB1*14:01	A	DQA1*01:04	DQB1*05:03	P	A	DPA1*01:03	DPB1*04:02	1	1	0	0	0			529	1	0	0.000877193	0	1139	982	Inf	0.0221025	Inf	1	1
530	A	A	A*02:05	A	C*07:01	B*49:01	A	DRA*01:01	DRB4*01:03	A	DRB1*04:05	A	DQA1*03:03	DQB1*03:02	A	P	DPA1*02:01	DPB1*17:01	1	0	1	0	0			530	0	0	0	0	1140	982	-	-	-	-	-
531	A	A	A*02:05	A	C*08:02	B*14:01	P	DRA*01:01	DRB4*01:01/03	A	DRB1*07:01	A	DQA1*02:01	DQB1*02:02	P	A	DPA1*01:03	DPB1*04:02	1	1	0	0	0			531	1	0	0.000877193	0	1139	982	Inf	0.0221025	Inf	1	1
532	A	A	A*02:05	A	C*08:02	B*14:02	A	DRA*01:01	absent	P	DRB1*01:02	A	DQA1*01:01	DQB1*05:01	P	A	DPA1*01:03	DPB1*04:01	1	0	0	0	1			532	0	1	0	0.00101833	1140	981	0	0	33.5951	0.4628	1
533	A	A	A*02:05	A	C*12:03	B*38:01	A	DRA*01:01	DRB3*02:02	A	DRB1*11:11	A	DQA1*03:01	DQB1*03:01	P	A	DPA1*01:03	DPB1*04:02	1	0	0	0	1			533	0	1	0	0.00101833	1140	981	0	0	33.5951	0.4628	1
534	A	A	A*02:05	A	C*12:03	B*38:01	A	DRA*01:01	DRB3*02:02	A	DRB1*11:11	A	DQA1*05:05	DQB1*03:01	P	A	DPA1*01:03	DPB1*04:02	1	0	0	0	1			534	0	1	0	0.00101833	1140	981	0	0	33.5951	0.4628	1
535	A	A	A*02:05	A	C*12:03	B*38:01	A	DRA*01:02	DRB3*02:02	A	DRB1*12:01	A	DQA1*05:05	DQB1*03:483	P	A	DPA1*01:03	DPB1*04:02	1	1	0	0	0			535	1	0	0.000877193	0	1139	982	Inf	0.0221025	Inf	1	1
536	A	A	A*02:05	A	C*16:02	B*51:01	P	DRA*01:01	DRB4*01:03	A	DRB1*09:01	A	DQA1*03:02	DQB1*03:03	P	A	DPA1*01:03	DPB1*02:01	1	1	0	0	0			536	1	0	0.000877193	0	1139	982	Inf	0.0221025	Inf	1	1
537	A	A	A*02:05	A	C*16:02	B*51:01	P	DRA*01:01	DRB4*01:03	A	DRB1*09:01	A	DQA1*03:02	DQB1*03:03	P	A	DPA1*01:03	DPB1*04:02	1	1	0	0	0			537	1	0	0.000877193	0	1139	982	Inf	0.0221025	Inf	1	1
538	A	A	A*02:05	P	C*07:02	B*07:02	P	DRA*01:02	DRB5*01:01	A	DRB1*15:01	P	DQA1*01:02	DQB1*06:02	P	A	DPA1*01:03	DPB1*06:01	1	0	0	0	1			538	0	1	0	0.00101833	1140	981	0	0	33.5951	0.4628	1
539	A	A	A*02:06	A	C*01:02	B*27:05	A	DRA*01:01	DRB4*01:03	A	DRB1*09:01	A	DQA1*03:02	DQB1*03:02	P	A	DPA1*01:03	DPB1*04:01	1	0	1	0	0			539	0	0	0	0	1140	982	-	-	-	-	-
540	A	A	A*02:06	A	C*01:02	B*27:05	A	DRA*01:02	DRB5*01:01	A	DRB1*15:01	P	DQA1*01:02	DQB1*06:02	A	P	DPA1*02:06	DPB1*05:01	1	1	0	0	0			540	1	0	0.000877193	0	1139	982	Inf	0.0221025	Inf	1	1
541	A	A	A*02:06	A	C*08:01	B*15:02	P	DRA*01:01	DRB5*01:01	A	DRB1*15:01	P	DQA1*01:02	DQB1*06:01	A	P	DPA1*02:01	DPB1*13:01	1	1	0	0	0			541	1	0	0.000877193	0	1139	982	Inf	0.0221025	Inf	1	1
542	A	A	A*02:06	A	C*08:03	B*48:01	A	DRA*01:01	DRB4*01:03	A	DRB1*04:03	A	DQA1*03:01	DQB1*03:04	P	A	DPA1*01:03	DPB1*02:01	2	0	0	0	2			542	0	2	0	0.00203666	1140	980	0	0	4.58559	0.214	1
543	A	A	A*02:06	A	C*08:03	B*48:01	P	DRA*01:01	DRB4*01:03	A	DRB1*04:03	A	DQA1*03:01	DQB1*03:04	P	A	DPA1*01:03	DPB1*124:01	1	1	0	0	0			543	1	0	0.000877193	0	1139	982	Inf	0.0221025	Inf	1	1
544	A	A	A*02:06	P	C*07:02	B*39:06	A	DRA*01:01	absent	P	DRB1*01:01	A	DQA1*01:01	DQB1*05:01	P	A	DPA1*01:03	DPB1*04:02	1	1	0	0	0			544	1	0	0.000877193	0	1139	982	Inf	0.0221025	Inf	1	1
545	A	A	A*02:09	A	C*15:02	B*51:01	P	DRA*01:01	absent	P	DRB1*01:01	A	DQA1*01:01	DQB1*05:01	P	A	DPA1*01:03	DPB1*04:01	1	0	0	0	1			545	0	1	0	0.00101833	1140	981	0	0	33.5951	0.4628	1
546	A	A	A*02:09	A	C*16:04	B*44:02	P	DRA*01:02	DRB3*02:02	A	DRB1*11:01	A	DQA1*05:05	DQB1*03:01	P	A	DPA1*01:03	DPB1*04:01	2	1	0	0	1			546	1	1	0.000877193	0.00101833	1139	981	0.861344	0.0109701	67.6428	1	1
547	A	A	A*02:30	A	C*12:03	B*38:01	A	DRA*01:02	DRB3*01:01	A	DRB1*13:01	A	DQA1*01:03	DQB1*06:03	P	A	DPA1*01:03	DPB1*04:02	1	1	0	0	0			547	1	0	0.000877193	0	1139	982	Inf	0.0221025	Inf	1	1
548	A	A	A*02:844	A	C*02:02	B*27:02	A	DRA*01:02	DRB3*01:01	A	DRB1*11:01	A	DQA1*05:05	DQB1*03:01	P	A	DPA1*01:03	DPB1*02:01	1	1	0	0	0			548	1	0	0.000877193	0	1139	982	Inf	0.0221025	Inf	1	1
549	A	A	A*02:844	A	C*02:02	B*27:02	A	DRA*01:02	DRB3*01:01	A	DRB1*11:01	A	DQA1*05:05	DQB1*03:01	P	A	DPA1*01:03	DPB1*04:01	1	1	0	0	0			549	1	0	0.000877193	0	1139	982	Inf	0.0221025	Inf	1	1
550	A	A	A*02:844	A	C*02:02	B*51:01	P	DRA*01:02	DRB5*01:01	A	DRB1*15:01	P	DQA1*01:02	DQB1*06:02	P	A	DPA1*01:03	DPB1*04:01	1	0	0	1	0			550	0	0	0	0	1140	982	-	-	-	-	-
551	A	A	A*02:844	A	C*03:03	B*15:01	P	DRA*01:01	DRB3*02:02	A	DRB1*11:01	A	DQA1*05:05	DQB1*03:01	P	A	DPA1*01:03	DPB1*04:02	1	1	0	0	0			551	1	0	0.000877193	0	1139	982	Inf	0.0221025	Inf	1	1
552	A	A	A*02:844	A	C*03:03	B*15:01	P	DRA*01:01	absent	P	DRB1*01:01	A	DQA1*01:01	DQB1*05:01	P	A	DPA1*01:03	DPB1*04:01	1	0	1	0	0			552	0	0	0	0	1140	982	-	-	-	-	-
553	A	A	A*02:844	A	C*04:01	B*35:01	A	DRA*01:01	absent	P	DRB1*01:01	A	DQA1*01:01	DQB1*05:01	P	A	DPA1*01:03	DPB1*04:01	1	1	0	0	0			553	1	0	0.000877193	0	1139	982	Inf	0.0221025	Inf	1	1
554	A	A	A*02:844	A	C*04:01	B*35:01	A	DRA*01:02	absent	A	DRB1*08:02	A	DQA1*04:01	DQB1*04:02	P	A	DPA1*01:03	DPB1*04:02	1	0	0	1	0			554	0	0	0	0	1140	982	-	-	-	-	-
555	A	A	A*02:844	A	C*04:01	B*35:03	P	DRA*01:02	DRB3*02:02	A	DRB1*12:01	A	DQA1*05:05	DQB1*03:01	A	P	DPA1*02:01	DPB1*04:01	1	1	0	0	0			555	1	0	0.000877193	0	1139	982	Inf	0.0221025	Inf	1	1
556	A	A	A*02:844	A	C*04:01	B*35:03	P	DRA*01:02	DRB3*02:02	A	DRB1*12:01	A	DQA1*05:05	DQB1*03:01	P	A	DPA1*01:03	DPB1*04:01	1	0	0	0	1			556	0	1	0	0.00101833	1140	981	0	0	33.5951	0.4628	1
557	A	A	A*02:844	A	C*05:01	B*44:02	A	DRA*01:01	DRB3*02:02	A	DRB1*11:01	A	DQA1*05:05	DQB1*03:01	A	P	DPA1*02:01	DPB1*10:01	1	1	0	0	0			557	1	0	0.000877193	0	1139	982	Inf	0.0221025	Inf	1	1
558	A	A	A*02:844	A	C*05:01	B*44:02	A	DRA*01:01	DRB5*02:02	A	DRB1*16:01	P	DQA1*01:02	DQB1*05:02	A	P	DPA1*02:01	DPB1*10:01	1	0	1	0	0			558	0	0	0	0	1140	982	-	-	-	-	-
559	A	A	A*02:844	A	C*06:02	B*13:02	P	DRA*01:01	DRB4*01:03	A	DRB1*07:01	A	DQA1*02:01	DQB1*02:02	P	A	DPA1*01:03	DPB1*04:02	1	1	0	0	0			559	1	0	0.000877193	0	1139	982	Inf	0.0221025	Inf	1	1
560	A	A	A*02:844	A	C*07:01	B*15:17	P	DRA*01:02	DRB3*03:01	A	DRB1*13:02	A	DQA1*01:02	DQB1*06:04	P	A	DPA1*01:03	DPB1*104:01	1	0	0	0	1			560	0	1	0	0.00101833	1140	981	0	0	33.5951	0.4628	1
561	A	A	A*02:972	A	C*04:01	B*35:12	A	DRA*01:01	DRB5*01:01	A	DRB1*15:03	P	DQA1*01:02	DQB1*06:02	A	P	DPA1*02:01	DPB1*13:01	1	0	0	1	0			561	0	0	0	0	1140	982	-	-	-	-	-
562	A	A	A*02:972	P	C*07:02	B*07:02	P	DRA*01:01	DRB4*01:03	A	DRB1*07:01	A	DQA1*02:01	DQB1*03:03	A	P	DPA1*02:01	DPB1*13:01	1	0	0	1	0			562	0	0	0	0	1140	982	-	-	-	-	-
563	A	A	A*02:972	P	C*07:02	B*07:02	P	DRA*01:01	absent	P	DRB1*01:01	A	DQA1*01:01	DQB1*05:01	P	A	DPA1*01:03	DPB1*04:01	1	1	0	0	0			563	1	0	0.000877193	0	1139	982	Inf	0.0221025	Inf	1	1
564	A	A	A*11:01	A	C*04:01	B*35:01	A	DRA*01:01	DRB4*01:01/03	P	DRB1*07:01	A	DQA1*02:01	DQB1*02:02	P	A	DPA1*01:03	DPB1*04:01	1	1	0	0	0			564	1	0	0.000877193	0	1139	982	Inf	0.0221025	Inf	1	1
565	A	A	A*23:01	A	C*03:04	B*40:01	P	DRA*01:02	DRB5*01:01	A	DRB1*15:01	P	DQA1*01:02	DQB1*06:02	P	A	DPA1*01:03	DPB1*04:01	2	2	0	0	0			565	2	0	0.00175439	0	1138	982	Inf	0.161792	Inf	0.5025	1
566	A	A	A*23:01	A	C*04:01	B*08:01	A	DRA*01:02	DRB3*01:01	A	DRB1*03:01	A	DQA1*05:01	DQB1*02:01	A	P	DPA1*02:01	DPB1*01:01	1	0	0	0	1			566	0	1	0	0.00101833	1140	981	0	0	33.5951	0.4628	1
567	A	A	A*23:01	A	C*04:01	B*08:01	A	DRA*01:02	DRB3*01:01	A	DRB1*03:01	A	DQA1*05:01	DQB1*02:01	P	A	DPA1*01:03	DPB1*03:01	1	0	0	0	1			567	0	1	0	0.00101833	1140	981	0	0	33.5951	0.4628	1
568	A	A	A*23:01	A	C*04:01	B*44:03	A	DRA*01:01	DRB4*01:01	A	DRB1*07:01	A	DQA1*02:01	DQB1*02:02	P	A	DPA1*01:03	DPB1*02:01	1	0	0	0	1			568	0	1	0	0.00101833	1140	981	0	0	33.5951	0.4628	1
569	A	A	A*23:01	A	C*04:01	B*44:03	A	DRA*01:01	DRB4*01:01/03	A	DRB1*07:01	A	DQA1*02:01	DQB1*02:02	P	A	DPA1*01:03	DPB1*04:01	2	2	0	0	0			569	2	0	0.00175439	0	1138	982	Inf	0.161792	Inf	0.5025	1
570	A	A	A*23:01	A	C*04:01	B*44:03	A	DRA*01:01	DRB4*01:03	A	DRB1*04:01	A	DQA1*03:01	DQB1*03:02	P	A	DPA1*01:03	DPB1*03:01	1	1	0	0	0			570	1	0	0.000877193	0	1139	982	Inf	0.0221025	Inf	1	1
571	A	A	A*23:01	A	C*04:01	B*44:03	A	DRA*01:01	DRB4*01:03	A	DRB1*07:01	A	DQA1*02:01	DQB1*02:02	A	P	DPA1*02:01	DPB1*14:01	1	0	0	0	1			571	0	1	0	0.00101833	1140	981	0	0	33.5951	0.4628	1
572	A	A	A*23:01	A	C*04:456Q	B*44:03	A	DRA*01:01	DRB4*01:01	A	DRB1*07:01	A	DQA1*02:01	DQB1*06:03	P	A	DPA1*01:03	DPB1*04:02	1	1	0	0	0			572	1	0	0.000877193	0	1139	982	Inf	0.0221025	Inf	1	1
573	A	A	A*23:01	A	C*05:01	B*44:02	A	DRA*01:01	DRB4*01:01/03	A	DRB1*07:01	A	DQA1*02:01	DQB1*02:02	P	A	DPA1*01:03	DPB1*13:01	1	1	0	0	0			573	1	0	0.000877193	0	1139	982	Inf	0.0221025	Inf	1	1
574	A	A	A*23:01	A	C*05:01	B*44:02	A	DRA*01:01	DRB4*01:03	A	DRB1*07:01	A	DQA1*02:01	DQB1*02:02	A	P	DPA1*02:01	DPB1*14:01	1	0	0	0	1			574	0	1	0	0.00101833	1140	981	0	0	33.5951	0.4628	1
575	A	A	A*23:01	A	C*06:02	B*37:01	A	DRA*01:01	absent	P	DRB1*10:01	A	DQA1*01:05	DQB1*05:01	P	A	DPA1*01:03	DPB1*03:01	1	0	1	0	0			575	0	0	0	0	1140	982	-	-	-	-	-
576	A	A	A*23:01	A	C*06:02	B*50:01	A	DRA*01:01	DRB4*01:03	A	DRB1*07:01	A	DQA1*02:01	DQB1*02:02	P	A	DPA1*01:03	DPB1*04:01	1	0	0	0	1			576	0	1	0	0.00101833	1140	981	0	0	33.5951	0.4628	1
577	A	A	A*23:01	A	C*06:02	B*50:01	A	DRA*01:02	DRB3*01:01	A	DRB1*13:03	A	DQA1*05:05	DQB1*03:01	P	A	DPA1*01:03	DPB1*104:01	1	1	0	0	0			577	1	0	0.000877193	0	1139	982	Inf	0.0221025	Inf	1	1
578	A	A	A*23:01	A	C*06:02	B*50:02	A	DRA*01:01	DRB4*01:03	A	DRB1*04:06	A	DQA1*03:03	DQB1*04:02	P	A	DPA1*01:03	DPB1*03:01	1	1	0	0	0			578	1	0	0.000877193	0	1139	982	Inf	0.0221025	Inf	1	1
579	A	A	A*23:01	A	C*07:01	B*49:01	A	DRA*01:01	DRB3*02:02	A	DRB1*11:01	A	DQA1*05:05	DQB1*03:01	P	A	DPA1*01:03	DPB1*04:01	1	0	0	1	0			579	0	0	0	0	1140	982	-	-	-	-	-
580	A	A	A*23:01	A	C*07:01	B*49:01	A	DRA*01:01	DRB3*02:02	A	DRB1*11:04	A	DQA1*03:01	DQB1*03:01	P	A	DPA1*01:03	DPB1*04:01	1	1	0	0	0			580	1	0	0.000877193	0	1139	982	Inf	0.0221025	Inf	1	1
581	A	A	A*23:01	A	C*07:01	B*49:01	A	DRA*01:01	DRB3*02:02	A	DRB1*11:04	A	DQA1*05:05	DQB1*03:01	A	P	DPA1*02:01	DPB1*14:01	1	0	1	0	0			581	0	0	0	0	1140	982	-	-	-	-	-
582	A	A	A*23:01	A	C*07:01	B*49:01	A	DRA*01:01	DRB3*02:02	A	DRB1*11:04	A	DQA1*05:05	DQB1*03:01	P	A	DPA1*01:03	DPB1*04:01	4	4	0	0	0			582	4	0	0.00350877	0	1136	982	Inf	0.569165	Inf	0.1288	1
583	A	A	A*23:01	A	C*07:01	B*49:01	A	DRA*01:02	DRB3*01:01	A	DRB1*13:01	A	DQA1*01:03	DQB1*06:03	P	A	DPA1*01:03	DPB1*02:01	1	0	0	0	1			583	0	1	0	0.00101833	1140	981	0	0	33.5951	0.4628	1
584	A	A	A*23:01	A	C*07:18	B*58:01	A	DRA*01:02	DRB3*03:01	A	DRB1*13:02	A	DQA1*01:02	DQB1*06:09	P	A	DPA1*01:03	DPB1*04:01	2	2	0	0	0			584	2	0	0.00175439	0	1138	982	Inf	0.161792	Inf	0.5025	1
585	A	A	A*23:01	A	C*07:18	B*58:01	A	DRA*01:02	absent	A	DRB1*08:04	A	DQA1*04:01	DQB1*04:02	P	A	DPA1*01:03	DPB1*02:01	1	1	0	0	0			585	1	0	0.000877193	0	1139	982	Inf	0.0221025	Inf	1	1
586	A	A	A*23:01	A	C*07:18	B*58:01	A	DRA*01:02	absent	A	DRB1*08:04	A	DQA1*04:01	DQB1*04:02	P	A	DPA1*01:03	DPB1*104:01	1	1	0	0	0			586	1	0	0.000877193	0	1139	982	Inf	0.0221025	Inf	1	1
587	A	A	A*23:01	A	C*08:02	B*14:02	A	DRA*01:01	absent	P	DRB1*01:02	A	DQA1*01:01	DQB1*05:01	P	A	DPA1*01:03	DPB1*03:01	3	1	0	0	2			587	1	2	0.000877193	0.00203666	1139	980	0.430366	0.00729143	8.27899	0.5991	1
588	A	A	A*23:01	A	C*15:02	B*27:07	P	DRA*01:01	DRB3*02:02	A	DRB1*11:01	A	DQA1*05:05	DQB1*06:03	P	A	DPA1*01:03	DPB1*04:01	1	1	0	0	0			588	1	0	0.000877193	0	1139	982	Inf	0.0221025	Inf	1	1
589	A	A	A*23:01	A	C*16:01	B*45:01	P	DRA*01:02	DRB3*03:01	A	DRB1*11:01	A	DQA1*01:02	DQB1*05:02	P	A	DPA1*01:03	DPB1*02:01	1	1	0	0	0			589	1	0	0.000877193	0	1139	982	Inf	0.0221025	Inf	1	1
590	A	A	A*23:01	A	C*16:01	B*45:01	P	DRA*01:02	DRB3*03:01	A	DRB1*13:02	A	DQA1*01:02	DQB1*06:09	P	A	DPA1*01:03	DPB1*104:01	1	1	0	0	0			590	1	0	0.000877193	0	1139	982	Inf	0.0221025	Inf	1	1
591	A	A	A*23:01	A	C*17:03	B*41:02	A	DRA*01:01	DRB3*02:02	A	DRB1*11:04	A	DQA1*03:01	DQB1*03:01	A	P	DPA1*02:01	DPB1*13:01	1	0	0	0	1			591	0	1	0	0.00101833	1140	981	0	0	33.5951	0.4628	1
592	A	A	A*23:01	A	C*17:03	B*41:02	A	DRA*01:01	DRB3*02:02	A	DRB1*11:04	A	DQA1*05:05	DQB1*03:01	A	P	DPA1*02:01	DPB1*13:01	6	1	0	0	5			592	1	5	0.000877193	0.00509165	1139	977	0.171687	0.00362879	1.53791	0.1018	1
593	A	A	A*23:01	A	C*17:03	B*41:02	A	DRA*01:01	DRB3*02:02	A	DRB1*11:04	A	DQA1*05:05	DQB1*06:02	A	P	DPA1*02:01	DPB1*13:01	1	1	0	0	0			593	1	0	0.000877193	0	1139	982	Inf	0.0221025	Inf	1	1
594	A	A	A*23:01	A	C*17:03	B*41:02	A	DRA*01:01	DRB3*02:02	A	DRB1*11:04	A	DQA1*05:05	DQB1*06:03	A	P	DPA1*02:01	DPB1*13:01	1	1	0	0	0			594	1	0	0.000877193	0	1139	982	Inf	0.0221025	Inf	1	1
595	A	A	A*23:01	A	C*17:03	B*41:02	A	DRA*01:02	DRB3*01:01	A	DRB1*13:03	A	DQA1*05:05	DQB1*03:01	P	A	DPA1*01:03	DPB1*104:01	1	0	0	0	1			595	0	1	0	0.00101833	1140	981	0	0	33.5951	0.4628	1
596	A	A	A*23:01	A	C*17:03	B*41:02	A	DRA*01:02	DRB3*03:01	A	DRB1*13:02	A	DQA1*01:02	DQB1*06:09	P	A	DPA1*01:03	DPB1*104:01	1	1	0	0	0			596	1	0	0.000877193	0	1139	982	Inf	0.0221025	Inf	1	1
597	A	A	A*23:01	P	C*07:02	B*07:02	P	DRA*01:01	DRB5*02:02	A	DRB1*16:02	P	DQA1*01:02	DQB1*05:02	P	A	DPA1*01:03	DPB1*04:01	1	0	0	0	1			597	0	1	0	0.00101833	1140	981	0	0	33.5951	0.4628	1
598	A	A	A*23:17	A	C*07:18	B*58:01	A	DRA*01:01	DRB5*01:01	A	DRB1*15:03	P	DQA1*01:02	DQB1*06:02	P	A	DPA1*01:03	DPB1*18:01	1	1	0	0	0			598	1	0	0.000877193	0	1139	982	Inf	0.0221025	Inf	1	1
599	A	A	A*23:17	A	C*07:19	B*35:01	A	DRA*01:02	DRB3*01:01	A	DRB1*13:01	A	DQA1*01:03	DQB1*06:03	P	A	DPA1*01:03	DPB1*02:01	1	0	0	1	0			599	0	0	0	0	1140	982	-	-	-	-	-
600	A	A	A*24:02	A	C*01:02	B*55:01	A	DRA*01:01	DRB5*02:02	A	DRB1*16:01	P	DQA1*01:02	DQB1*05:02	P	A	DPA1*01:03	DPB1*02:01	2	0	0	0	2			600	0	2	0	0.00203666	1140	980	0	0	4.58559	0.214	1
601	A	A	A*24:02	A	C*01:02	B*56:01	A	DRA*01:01	DRB5*02:02	A	DRB1*16:02	P	DQA1*01:02	DQB1*05:02	P	A	DPA1*01:03	DPB1*02:01	1	0	0	0	1			601	0	1	0	0.00101833	1140	981	0	0	33.5951	0.4628	1
602	A	A	A*24:02	A	C*01:02	B*56:01	A	DRA*01:01	DRB5*02:02	A	DRB1*16:02	P	DQA1*01:02	DQB1*05:02	P	A	DPA1*01:03	DPB1*03:01	1	0	0	0	1			602	0	1	0	0.00101833	1140	981	0	0	33.5951	0.4628	1
603	A	A	A*24:02	A	C*01:02	B*56:01	A	DRA*01:01	absent	A	DRB1*01:01	A	DQA1*01:01	DQB1*05:01	P	A	DPA1*01:03	DPB1*04:01	1	0	0	0	1			603	0	1	0	0.00101833	1140	981	0	0	33.5951	0.4628	1
604	A	A	A*24:02	A	C*02:02	B*14:02	A	DRA*01:01	absent	P	DRB1*01:02	A	DQA1*01:01	DQB1*05:01	P	A	DPA1*01:03	DPB1*04:01	5	3	0	0	2			604	3	2	0.00263158	0.00203666	1137	980	1.29272	0.147768	15.4999	1	1
605	A	A	A*24:02	A	C*02:02	B*27:02	A	DRA*01:01	DRB3*02:02	A	DRB1*11:04	A	DQA1*03:02	DQB1*03:01	P	A	DPA1*01:03	DPB1*04:01	1	1	0	0	0			605	1	0	0.000877193	0	1139	982	Inf	0.0221025	Inf	1	1
606	A	A	A*24:02	A	C*02:02	B*27:02	A	DRA*01:01	DRB5*02:02	A	DRB1*16:01	P	DQA1*01:02	DQB1*05:02	P	A	DPA1*01:03	DPB1*04:01	1	1	0	0	0			606	1	0	0.000877193	0	1139	982	Inf	0.0221025	Inf	1	1
607	A	A	A*24:02	A	C*02:02	B*27:02	A	DRA*01:02	DRB3*01:01	A	DRB1*13:01	A	DQA1*01:03	DQB1*06:03	P	A	DPA1*01:03	DPB1*02:01	2	0	0	0	2			607	0	2	0	0.00203666	1140	980	0	0	4.58559	0.214	1
608	A	A	A*24:02	A	C*02:02	B*27:02	A	DRA*01:02	DRB3*01:01	A	DRB1*13:01	A	DQA1*01:03	DQB1*06:03	P	A	DPA1*01:03	DPB1*02:02	1	0	0	0	1			608	0	1	0	0.00101833	1140	981	0	0	33.5951	0.4628	1
609	A	A	A*24:02	A	C*02:02	B*27:05	A	DRA*01:01	DRB4*01:03	A	DRB1*04:01	A	DQA1*03:01	DQB1*03:02	P	A	DPA1*01:03	DPB1*04:01	1	1	0	0	0			609	1	0	0.000877193	0	1139	982	Inf	0.0221025	Inf	1	1
610	A	A	A*24:02	A	C*02:02	B*27:05	A	DRA*01:02	DRB3*01:01	A	DRB1*13:01	A	DQA1*01:03	DQB1*06:03	P	A	DPA1*01:03	DPB1*02:01	1	1	0	0	0			610	1	0	0.000877193	0	1139	982	Inf	0.0221025	Inf	1	1
611	A	A	A*24:02	A	C*02:02	B*40:02	P	DRA*01:01	DRB5*02:02	A	DRB1*16:01	P	DQA1*01:02	DQB1*05:02	A	P	DPA1*02:26	DPB1*10:01	1	0	0	1	0			611	0	0	0	0	1140	982	-	-	-	-	-
612	A	A	A*24:02	A	C*02:02	B*44:05	A	DRA*01:01	DRB3*02:02	A	DRB1*11:04	A	DQA1*03:03	DQB1*03:483	A	P	DPA1*02:01	DPB1*14:01	1	0	0	0	1			612	0	1	0	0.00101833	1140	981	0	0	33.5951	0.4628	1
613	A	A	A*24:02	A	C*02:02	B*44:05	A	DRA*01:01	DRB3*02:02	A	DRB1*11:04	A	DQA1*05:05	DQB1*03:01	A	P	DPA1*02:01	DPB1*14:01	2	1	0	0	1			613	1	1	0.000877193	0.00101833	1139	981	0.861344	0.0109701	67.6428	1	1
614	A	A	A*24:02	A	C*02:10	B*15:03	P	DRA*01:01	DRB3*02:02	A	DRB1*03:01	A	DQA1*05:01	DQB1*02:01	P	A	DPA1*01:03	DPB1*02:01	1	0	0	0	1			614	0	1	0	0.00101833	1140	981	0	0	33.5951	0.4628	1
615	A	A	A*24:02	A	C*03:03	B*15:01	P	DRA*01:01	DRB3*02:02	A	DRB1*11:03	A	DQA1*05:05	DQB1*03:01	P	A	DPA1*01:03	DPB1*04:01	1	0	0	1	0			615	0	0	0	0	1140	982	-	-	-	-	-
616	A	A	A*24:02	A	C*03:03	B*15:01	P	DRA*01:01	DRB3*02:02	A	DRB1*13:01	A	DQA1*01:03	DQB1*06:03	P	A	DPA1*01:03	DPB1*04:01	1	1	0	0	0			616	1	0	0.000877193	0	1139	982	Inf	0.0221025	Inf	1	1
617	A	A	A*24:02	A	C*03:03	B*15:01	P	DRA*01:01	DRB4*01:03	A	DRB1*04:01	A	DQA1*03:03	DQB1*03:01	P	A	DPA1*01:03	DPB1*04:01	1	1	0	0	0			617	1	0	0.000877193	0	1139	982	Inf	0.0221025	Inf	1	1
618	A	A	A*24:02	A	C*03:03	B*15:01	P	DRA*01:01	absent	P	DRB1*01:01	A	DQA1*01:01	DQB1*05:01	A	P	DPA1*02:01	DPB1*14:01	2	1	0	0	1			618	1	1	0.000877193	0.00101833	1139	981	0.861344	0.0109701	67.6428	1	1
619	A	A	A*24:02	A	C*03:03	B*15:01	P	DRA*01:02	DRB3*03:01	A	DRB1*13:02	A	DQA1*01:02	DQB1*06:04	P	A	DPA1*01:03	DPB1*02:01	1	1	0	0	0			619	1	0	0.000877193	0	1139	982	Inf	0.0221025	Inf	1	1
620	A	A	A*24:02	A	C*03:03	B*15:01	P	DRA*01:02	absent	A	DRB1*08:01	A	DQA1*04:01	DQB1*04:02	P	A	DPA1*01:03	DPB1*04:01	1	0	0	0	1			620	0	1	0	0.00101833	1140	981	0	0	33.5951	0.4628	1
621	A	A	A*24:02	A	C*03:03	B*15:01	P	DRA*01:02	absent	P	DRB1*08:01	A	DQA1*04:01	DQB1*04:02	P	A	DPA1*01:03	DPB1*04:01	1	1	0	0	0			621	1	0	0.000877193	0	1139	982	Inf	0.0221025	Inf	1	1
622	A	A	A*24:02	A	C*03:03	B*55:01	A	DRA*01:01	DRB4*01:03	A	DRB1*04:01	A	DQA1*03:01	DQB1*03:02	P	A	DPA1*01:03	DPB1*04:01	2	1	0	0	1			622	1	1	0.000877193	0.00101833	1139	981	0.861344	0.0109701	67.6428	1	1
623	A	A	A*24:02	A	C*03:03	B*55:01	A	DRA*01:01	DRB5*02:02	A	DRB1*16:01	P	DQA1*01:02	DQB1*05:02	P	A	DPA1*01:03	DPB1*04:02	1	0	0	0	1			623	0	1	0	0.00101833	1140	981	0	0	33.5951	0.4628	1
624	A	A	A*24:02	A	C*03:04	B*35:05	A	DRA*01:01	DRB3*02:02	A	DRB1*11:02	A	DQA1*05:05	DQB1*03:19	P	P	DPA1*04:01	DPB1*107:01	1	0	1	0	0			624	0	0	0	0	1140	982	-	-	-	-	-
625	A	A	A*24:02	A	C*03:04	B*40:01	P	DRA*01:01	DRB4*02:01N	A	DRB1*07:01	A	DQA1*02:01	DQB1*02:02	P	A	DPA1*01:03	DPB1*06:01	1	0	0	0	1			625	0	1	0	0.00101833	1140	981	0	0	33.5951	0.4628	1
626	A	A	A*24:02	A	C*03:04	B*40:01	P	DRA*01:01	absent	P	DRB1*01:01	A	DQA1*01:01	DQB1*05:01	P	A	DPA1*01:03	DPB1*02:01	1	0	0	1	0			626	0	0	0	0	1140	982	-	-	-	-	-
627	A	A	A*24:02	A	C*03:04	B*40:01	P	DRA*01:01	absent	P	DRB1*01:01	A	DQA1*01:01	DQB1*05:01	P	A	DPA1*01:03	DPB1*04:01	1	0	0	1	0			627	0	0	0	0	1140	982	-	-	-	-	-
628	A	A	A*24:02	A	C*03:04	B*40:01	P	DRA*01:02	DRB5*01:01	A	DRB1*15:01	P	DQA1*01:02	DQB1*06:02	P	A	DPA1*01:03	DPB1*04:01	1	1	0	0	0			628	1	0	0.000877193	0	1139	982	Inf	0.0221025	Inf	1	1
629	A	A	A*24:02	A	C*03:04	B*40:01	P	DRA*01:03	absent	A	DRB1*08:03	A	DQA1*06:01	DQB1*03:01	P	A	DPA1*01:03	DPB1*04:01	1	1	0	0	0			629	1	0	0.000877193	0	1139	982	Inf	0.0221025	Inf	1	1
630	A	A	A*24:02	A	C*03:05	B*40:02	P	DRA*01:02	absent	A	DRB1*08:02	A	DQA1*04:01	DQB1*04:02	A	P	DPA1*02:01	DPB1*14:01	1	0	0	0	1			630	0	1	0	0.00101833	1140	981	0	0	33.5951	0.4628	1
631	A	A	A*24:02	A	C*03:06	B*40:02	P	DRA*01:02	absent	A	DRB1*08:02	A	DQA1*04:01	DQB1*04:02	P	A	DPA1*01:03	DPB1*04:02	1	1	0	0	0			631	1	0	0.000877193	0	1139	982	Inf	0.0221025	Inf	1	1
632	A	A	A*24:02	A	C*04:01	B*35:01	A	DRA*01:01	absent	P	DRB1*01:03	A	DQA1*01:01	DQB1*05:01	P	A	DPA1*01:03	DPB1*20:01	1	1	0	0	0			632	1	0	0.000877193	0	1139	982	Inf	0.0221025	Inf	1	1
633	A	A	A*24:02	A	C*04:01	B*35:01	P	DRA*01:01	DRB3*02:02	A	DRB1*11:04	A	DQA1*05:05	DQB1*03:01	P	A	DPA1*01:03	DPB1*04:01	2	1	0	0	1			633	1	1	0.000877193	0.00101833	1139	981	0.861344	0.0109701	67.6428	1	1
634	A	A	A*24:02	A	C*04:01	B*35:01	P	DRA*01:01	DRB3*02:02	A	DRB1*13:05	A	DQA1*05:05	DQB1*06:03	P	A	DPA1*01:03	DPB1*02:01	1	0	0	0	1			634	0	1	0	0.00101833	1140	981	0	0	33.5951	0.4628	1
635	A	A	A*24:02	A	C*04:01	B*35:01	P	DRA*01:01	DRB4*01:03	A	DRB1*04:02	A	DQA1*03:01	DQB1*03:02	P	A	DPA1*01:03	DPB1*04:01	1	0	0	0	1			635	0	1	0	0.00101833	1140	981	0	0	33.5951	0.4628	1
636	A	A	A*24:02	A	C*04:01	B*35:02	P	DRA*01:01	DRB3*02:02	A	DRB1*03:01	A	DQA1*03:01	DQB1*02:01	P	A	DPA1*01:03	DPB1*02:01	1	0	0	0	1			636	0	1	0	0.00101833	1140	981	0	0	33.5951	0.4628	1
637	A	A	A*24:02	A	C*04:01	B*35:02	P	DRA*01:01	DRB3*02:02	A	DRB1*03:01	A	DQA1*05:01	DQB1*02:197	P	A	DPA1*01:03	DPB1*02:01	1	0	0	0	1			637	0	1	0	0.00101833	1140	981	0	0	33.5951	0.4628	1
638	A	A	A*24:02	A	C*04:01	B*35:02	P	DRA*01:01	DRB3*02:02	A	DRB1*11:04	A	DQA1*01:03	DQB1*06:03	P	A	DPA1*01:03	DPB1*04:02	1	0	0	0	1			638	0	1	0	0.00101833	1140	981	0	0	33.5951	0.4628	1
639	A	A	A*24:02	A	C*04:01	B*35:02	P	DRA*01:01	DRB3*02:02	A	DRB1*11:04	A	DQA1*03:03	DQB1*03:483	P	A	DPA1*01:03	DPB1*04:02	1	0	0	1	0			639	0	0	0	0	1140	982	-	-	-	-	-
640	A	A	A*24:02	A	C*04:01	B*35:02	P	DRA*01:01	DRB3*02:02	A	DRB1*11:04	A	DQA1*05:05	DQB1*03:01	A	P	DPA1*02:01	DPB1*10:01	1	1	0	0	0			640	1	0	0.000877193	0	1139	982	Inf	0.0221025	Inf	1	1
641	A	A	A*24:02	A	C*04:01	B*35:02	P	DRA*01:01	DRB3*02:02	A	DRB1*11:04	A	DQA1*05:05	DQB1*03:01	P	A	DPA1*01:03	DPB1*02:01	6	3	0	0	3			641	3	3	0.00263158	0.00305499	1137	979	0.8611	0.115045	6.44408	1	1
642	A	A	A*24:02	A	C*04:01	B*35:02	P	DRA*01:01	DRB3*02:02	A	DRB1*11:04	A	DQA1*05:05	DQB1*03:01	P	A	DPA1*01:03	DPB1*04:01	3	2	0	0	1			642	2	1	0.00175439	0.00101833	1138	981	1.72365	0.0896004	101.76	1	1
643	A	A	A*24:02	A	C*04:01	B*35:02	P	DRA*01:01	DRB3*02:02	A	DRB1*11:04	A	DQA1*05:05	DQB1*03:01	P	A	DPA1*01:03	DPB1*04:02	2	2	0	0	0			643	2	0	0.00175439	0	1138	982	Inf	0.161792	Inf	0.5025	1
644	A	A	A*24:02	A	C*04:01	B*35:02	P	DRA*01:01	DRB3*02:02	A	DRB1*11:04	A	DQA1*05:05	DQB1*03:431	A	P	DPA1*02:01	DPB1*10:01	1	0	0	0	1			644	0	1	0	0.00101833	1140	981	0	0	33.5951	0.4628	1
645	A	A	A*24:02	A	C*04:01	B*35:02	P	DRA*01:01	DRB3*02:02	A	DRB1*11:04	A	DQA1*05:05	DQB1*03:431	P	A	DPA1*01:03	DPB1*04:01	1	1	0	0	0			645	1	0	0.000877193	0	1139	982	Inf	0.0221025	Inf	1	1
646	A	A	A*24:02	A	C*04:01	B*35:02	P	DRA*01:01	DRB3*02:02	A	DRB1*11:04	A	DQA1*05:05	DQB1*03:483	P	A	DPA1*01:03	DPB1*04:02	1	1	0	0	0			646	1	0	0.000877193	0	1139	982	Inf	0.0221025	Inf	1	1
647	A	A	A*24:02	A	C*04:01	B*35:03	P	DRA*01:01	DRB3*02:02	A	DRB1*12:01	A	DQA1*05:05	DQB1*03:01	P	A	DPA1*01:03	DPB1*02:01	1	1	0	0	0			647	1	0	0.000877193	0	1139	982	Inf	0.0221025	Inf	1	1
648	A	A	A*24:02	A	C*04:01	B*35:03	P	DRA*01:01	DRB4*01:03	A	DRB1*04:01	A	DQA1*03:01	DQB1*03:02	P	A	DPA1*01:03	DPB1*16:01	1	0	0	0	1			648	0	1	0	0.00101833	1140	981	0	0	33.5951	0.4628	1
649	A	A	A*24:02	A	C*04:01	B*35:08	P	DRA*01:01	DRB4*01:01	A	DRB1*07:01	A	DQA1*02:01	DQB1*02:02	P	A	DPA1*01:04	DPB1*15:01	1	0	0	0	1			649	0	1	0	0.00101833	1140	981	0	0	33.5951	0.4628	1
650	A	A	A*24:02	A	C*04:01	B*35:08	P	DRA*01:01	DRB4*01:03	A	DRB1*04:03	A	DQA1*03:01	DQB1*03:02	P	A	DPA1*01:03	DPB1*02:01	2	1	0	0	1			650	1	1	0.000877193	0.00101833	1139	981	0.861344	0.0109701	67.6428	1	1
651	A	A	A*24:02	A	C*04:01	B*35:08	P	DRA*01:01	DRB4*01:03	A	DRB1*04:03	A	DQA1*03:01	DQB1*03:05	P	A	DPA1*01:03	DPB1*04:01	1	0	0	0	1			651	0	1	0	0.00101833	1140	981	0	0	33.5951	0.4628	1
652	A	A	A*24:02	A	C*04:01	B*35:08	P	DRA*01:02	DRB3*02:02	A	DRB1*11:04	A	DQA1*05:05	DQB1*03:01	P	A	DPA1*01:03	DPB1*02:01	2	2	0	0	0			652	2	0	0.00175439	0	1138	982	Inf	0.161792	Inf	0.5025	1
653	A	A	A*24:02	A	C*04:01	B*35:17	A	DRA*01:02	DRB5*02:02	A	DRB1*16:02	P	DQA1*03:03	DQB1*03:01	P	A	DPA1*01:03	DPB1*04:02	1	1	0	0	0			653	1	0	0.000877193	0	1139	982	Inf	0.0221025	Inf	1	1
654	A	A	A*24:02	A	C*04:01	B*44:03	A	DRA*01:02	DRB3*03:01	A	DRB1*11:01	A	DQA1*01:02	DQB1*06:02	P	A	DPA1*01:03	DPB1*02:01	1	0	0	0	1			654	0	1	0	0.00101833	1140	981	0	0	33.5951	0.4628	1
655	A	A	A*24:02	A	C*05:01	B*44:02	A	DRA*01:01	absent	P	DRB1*01:01	A	DQA1*01:01	DQB1*05:01	P	A	DPA1*01:03	DPB1*04:01	3	1	0	0	2			655	1	2	0.000877193	0.00203666	1139	980	0.430366	0.00729143	8.27899	0.5991	1
656	A	A	A*24:02	A	C*06:02	B*13:02	P	DRA*01:01	DRB4*01:03	A	DRB1*07:01	A	DQA1*02:01	DQB1*02:02	A	P	DPA1*02:01	DPB1*01:01	1	1	0	0	0			656	1	0	0.000877193	0	1139	982	Inf	0.0221025	Inf	1	1
657	A	A	A*24:02	A	C*06:02	B*13:02	P	DRA*01:01	DRB4*01:03	A	DRB1*07:01	A	DQA1*02:01	DQB1*02:02	A	P	DPA1*02:01	DPB1*17:01	2	0	0	0	2			657	0	2	0	0.00203666	1140	980	0	0	4.58559	0.214	1
658	A	A	A*24:02	A	C*06:02	B*13:02	P	DRA*01:01	DRB4*01:03	A	DRB1*07:01	A	DQA1*02:01	DQB1*02:02	P	A	DPA1*01:03	DPB1*06:01	1	0	1	0	0			658	0	0	0	0	1140	982	-	-	-	-	-
659	A	A	A*24:02	A	C*06:02	B*50:01	A	DRA*01:01	DRB4*01:03	A	DRB1*07:01	A	DQA1*02:01	DQB1*02:02	P	A	DPA1*01:03	DPB1*04:01	1	0	0	0	1			659	0	1	0	0.00101833	1140	981	0	0	33.5951	0.4628	1
660	A	A	A*24:02	A	C*06:02	B*57:01	P	DRA*01:01	DRB3*02:02	A	DRB1*13:01	A	DQA1*01:03	DQB1*06:03	P	A	DPA1*01:03	DPB1*04:02	1	1	0	0	0			660	1	0	0.000877193	0	1139	982	Inf	0.0221025	Inf	1	1
661	A	A	A*24:02	A	C*06:02	B*57:01	P	DRA*01:01	DRB4*01:03	A	DRB1*07:01	A	DQA1*02:01	DQB1*03:03	A	P	DPA1*02:01	DPB1*13:01	2	1	0	0	1			661	1	1	0.000877193	0.00101833	1139	981	0.861344	0.0109701	67.6428	1	1
662	A	A	A*24:02	A	C*07:01	B*08:01	P	DRA*01:01	DRB3*02:02	A	DRB1*14:54	A	DQA1*01:04	DQB1*05:03	P	A	DPA1*01:03	DPB1*16:01	1	0	0	0	1			662	0	1	0	0.00101833	1140	981	0	0	33.5951	0.4628	1
663	A	A	A*24:02	A	C*07:01	B*15:17	P	DRA*01:01	DRB4*01:01	A	DRB1*07:01	A	DQA1*02:01	DQB1*02:02	A	P	DPA1*02:01	DPB1*13:01	1	1	0	0	0			663	1	0	0.000877193	0	1139	982	Inf	0.0221025	Inf	1	1
664	A	A	A*24:02	A	C*07:01	B*15:17	P	DRA*01:02	DRB3*03:01	A	DRB1*13:02	A	DQA1*01:02	DQB1*06:04	P	A	DPA1*01:03	DPB1*02:01	1	0	1	0	0			664	0	0	0	0	1140	982	-	-	-	-	-
665	A	A	A*24:02	A	C*07:01	B*18:01	P	DRA*01:01	DRB3*02:02	A	DRB1*11:01	A	DQA1*03:03	DQB1*03:01	P	A	DPA1*01:03	DPB1*16:01	1	0	1	0	0			665	0	0	0	0	1140	982	-	-	-	-	-
666	A	A	A*24:02	A	C*07:01	B*18:01	P	DRA*01:02	DRB3*01:01	A	DRB1*13:01	A	DQA1*01:03	DQB1*06:03	P	A	DPA1*01:03	DPB1*04:02	1	1	0	0	0			666	1	0	0.000877193	0	1139	982	Inf	0.0221025	Inf	1	1
667	A	A	A*24:02	A	C*07:01	B*18:01	P	DRA*01:02	DRB3*02:02	A	DRB1*14:54	A	DQA1*01:04	DQB1*05:03	P	A	DPA1*01:03	DPB1*02:01	1	1	0	0	0			667	1	0	0.000877193	0	1139	982	Inf	0.0221025	Inf	1	1
668	A	A	A*24:02	A	C*07:01	B*49:01	A	DRA*01:01	DRB3*02:02	A	DRB1*11:01	A	DQA1*05:05	DQB1*03:01	P	A	DPA1*01:03	DPB1*02:01	1	1	0	0	0			668	1	0	0.000877193	0	1139	982	Inf	0.0221025	Inf	1	1
669	A	A	A*24:02	A	C*07:01	B*49:01	A	DRA*01:01	DRB3*02:02	A	DRB1*11:01	A	DQA1*05:05	DQB1*03:01	P	A	DPA1*01:03	DPB1*04:01	1	0	0	1	0			669	0	0	0	0	1140	982	-	-	-	-	-
670	A	A	A*24:02	A	C*07:04	B*15:18	P	DRA*01:01	DRB4*01:03	A	DRB1*04:01	A	DQA1*03:03	DQB1*03:01	P	A	DPA1*01:03	DPB1*04:01	1	0	0	1	0			670	0	0	0	0	1140	982	-	-	-	-	-
671	A	A	A*24:02	A	C*08:01	B*15:02	P	DRA*01:02	DRB3*03:01	A	DRB1*12:02	A	DQA1*06:01	DQB1*03:01	P	A	DPA1*01:03	DPB1*03:01	1	1	0	0	0			671	1	0	0.000877193	0	1139	982	Inf	0.0221025	Inf	1	1
672	A	A	A*24:02	A	C*08:02	B*14:01	P	DRA*01:01	DRB4*01:01/03	A	DRB1*07:01	A	DQA1*02:01	DQB1*02:02	P	A	DPA1*01:03	DPB1*04:02	1	0	1	0	0			672	0	0	0	0	1140	982	-	-	-	-	-
673	A	A	A*24:02	A	C*08:02	B*14:02	A	DRA*01:01	DRB4*01:03	A	DRB1*04:02	A	DQA1*03:01	DQB1*03:02	P	P	DPA1*02:01	DPB1*05:01	1	1	0	0	0			673	1	0	0.000877193	0	1139	982	Inf	0.0221025	Inf	1	1
674	A	A	A*24:02	A	C*08:02	B*14:02	A	DRA*01:01	absent	P	DRB1*01:02	A	DQA1*01:01	DQB1*05:01	P	A	DPA1*01:03	DPB1*04:01	2	0	0	0	2			674	0	2	0	0.00203666	1140	980	0	0	4.58559	0.214	1
675	A	A	A*24:02	A	C*12:03	B*18:01	P	DRA*01:01	DRB3*02:02	A	DRB1*13:01	A	DQA1*01:03	DQB1*06:03	A	P	DPA1*02:01	DPB1*11:01	1	0	0	0	1			675	0	1	0	0.00101833	1140	981	0	0	33.5951	0.4628	1
676	A	A	A*24:02	A	C*12:03	B*38:01	A	DRA*01:01	DRB3*02:02	A	DRB1*11:01	A	DQA1*05:05	DQB1*03:483	P	A	DPA1*01:03	DPB1*04:02	1	0	0	0	1			676	0	1	0	0.00101833	1140	981	0	0	33.5951	0.4628	1
677	A	A	A*24:02	A	C*12:03	B*38:01	A	DRA*01:02	DRB3*01:01	A	DRB1*13:01	A	DQA1*01:10	DQB1*05:01	P	A	DPA1*01:03	DPB1*04:01	1	1	0	0	0			677	1	0	0.000877193	0	1139	982	Inf	0.0221025	Inf	1	1
678	A	A	A*24:02	A	C*12:03	B*38:01	A	DRA*01:02	DRB3*02:02	A	DRB1*14:54	A	DQA1*01:04	DQB1*05:03	P	A	DPA1*01:03	DPB1*04:01	6	1	0	0	5			678	1	5	0.000877193	0.00509165	1139	977	0.171687	0.00362879	1.53791	0.1018	1
679	A	A	A*24:02	A	C*12:03	B*38:01	A	DRA*01:02	DRB3*02:02	A	DRB1*14:54	A	DQA1*01:04	DQB1*05:03	P	A	DPA1*01:03	DPB1*04:02	1	1	0	0	0			679	1	0	0.000877193	0	1139	982	Inf	0.0221025	Inf	1	1
680	A	A	A*24:02	A	C*15:02	B*27:07	P	DRA*01:02	DRB4*01:03	A	DRB1*09:01	A	DQA1*03:02	DQB1*06:04	P	A	DPA1*01:03	DPB1*02:01	1	0	0	0	1			680	0	1	0	0.00101833	1140	981	0	0	33.5951	0.4628	1
681	A	A	A*24:02	A	C*15:02	B*51:01	P	DRA*01:01	DRB3*02:02	A	DRB1*11:03	A	DQA1*05:05	DQB1*03:01	P	A	DPA1*01:03	DPB1*04:01	1	1	0	0	0			681	1	0	0.000877193	0	1139	982	Inf	0.0221025	Inf	1	1
682	A	A	A*24:02	A	C*15:02	B*51:01	P	DRA*01:01	absent	P	DRB1*01:01	A	DQA1*01:01	DQB1*05:01	P	A	DPA1*01:03	DPB1*06:01	1	1	0	0	0			682	1	0	0.000877193	0	1139	982	Inf	0.0221025	Inf	1	1
683	A	A	A*24:02	A	C*16:01	B*44:03	A	DRA*01:01	DRB4*01:01	A	DRB1*07:01	A	DQA1*02:01	DQB1*02:02	A	P	DPA1*02:01	DPB1*11:01	1	0	0	0	1			683	0	1	0	0.00101833	1140	981	0	0	33.5951	0.4628	1
684	A	A	A*24:02	A	C*16:04	B*44:02	P	DRA*01:01	DRB3*02:02	A	DRB1*13:01	A	DQA1*01:03	DQB1*06:03	P	A	DPA1*01:03	DPB1*04:02	2	1	0	0	1			684	1	1	0.000877193	0.00101833	1139	981	0.861344	0.0109701	67.6428	1	1
685	A	A	A*24:02	P	C*07:02	B*07:02	A	DRA*01:01	DRB3*02:24	A	DRB1*14:01	A	DQA1*01:04	DQB1*05:03	A	P	DPA1*02:01	DPB1*13:01	1	1	0	0	0			685	1	0	0.000877193	0	1139	982	Inf	0.0221025	Inf	1	1
686	A	A	A*24:02	P	C*07:02	B*07:02	P	DRA*01:01	DRB3*02:02	A	DRB1*11:01	A	DQA1*05:05	DQB1*03:491	P	A	DPA1*01:03	DPB1*04:01	1	0	0	0	1			686	0	1	0	0.00101833	1140	981	0	0	33.5951	0.4628	1
687	A	A	A*24:02	P	C*07:02	B*07:02	P	DRA*01:01	absent	P	DRB1*01:01	A	DQA1*01:01	DQB1*05:01	P	A	DPA1*01:03	DPB1*04:02	3	2	0	0	1			687	2	1	0.00175439	0.00101833	1138	981	1.72365	0.0896004	101.76	1	1
688	A	A	A*24:02	P	C*07:02	B*07:02	P	DRA*01:02	DRB5*01:01	A	DRB1*15:01	P	DQA1*01:02	DQB1*06:02	A	P	DPA1*02:01	DPB1*01:01	1	0	0	1	0			688	0	0	0	0	1140	982	-	-	-	-	-
689	A	A	A*24:02	P	C*07:02	B*07:02	P	DRA*01:02	DRB5*01:01	A	DRB1*15:01	P	DQA1*01:02	DQB1*06:02	P	A	DPA1*01:03	DPB1*02:01	3	1	0	0	2			689	1	2	0.000877193	0.00203666	1139	980	0.430366	0.00729143	8.27899	0.5991	1
690	A	A	A*24:02	P	C*07:02	B*07:02	P	DRA*01:03	absent	A	DRB1*08:03	A	DQA1*06:01	DQB1*03:01	P	A	DPA1*01:03	DPB1*03:01	2	1	0	0	1			690	1	1	0.000877193	0.00101833	1139	981	0.861344	0.0109701	67.6428	1	1
691	A	A	A*24:02	P	C*07:02	B*08:01	A	DRA*01:01	DRB3*02:02	A	DRB1*03:01	A	DQA1*05:01	DQB1*02:01	P	A	DPA1*01:03	DPB1*02:01	1	1	0	0	0			691	1	0	0.000877193	0	1139	982	Inf	0.0221025	Inf	1	1
692	A	A	A*24:02	P	C*07:02	B*39:01	A	DRA*01:01	DRB3*02:02	A	DRB1*11:04	A	DQA1*05:05	DQB1*06:03	P	A	DPA1*01:03	DPB1*04:02	1	1	0	0	0			692	1	0	0.000877193	0	1139	982	Inf	0.0221025	Inf	1	1
693	A	A	A*24:02	P	C*07:02	B*39:01	A	DRA*01:01	DRB3*02:02	A	DRB1*14:54	A	DQA1*01:04	DQB1*05:03	P	A	DPA1*01:03	DPB1*04:01	1	1	0	0	0			693	1	0	0.000877193	0	1139	982	Inf	0.0221025	Inf	1	1
694	A	A	A*24:02	P	C*07:02	B*39:01	A	DRA*01:02	absent	A	DRB1*08:11	A	DQA1*04:01	DQB1*04:02	P	A	DPA1*01:03	DPB1*03:01	1	0	0	0	1			694	0	1	0	0.00101833	1140	981	0	0	33.5951	0.4628	1
695	A	A	A*24:02	P	C*07:02	B*39:06	A	DRA*01:02	absent	A	DRB1*08:01	A	DQA1*04:01	DQB1*04:02	P	A	DPA1*01:03	DPB1*03:01	2	1	0	0	1			695	1	1	0.000877193	0.00101833	1139	981	0.861344	0.0109701	67.6428	1	1
696	A	A	A*24:02	P	C*07:02	B*39:06	A	DRA*01:02	absent	A	DRB1*08:01	A	DQA1*04:04	DQB1*04:02	P	A	DPA1*01:03	DPB1*03:01	1	0	1	0	0			696	0	0	0	0	1140	982	-	-	-	-	-
697	A	A	A*24:03	A	C*04:01	B*35:01	P	DRA*01:01	DRB4*01:03	A	DRB1*04:02	A	DQA1*03:01	DQB1*03:02	P	A	DPA1*01:03	DPB1*04:01	3	1	0	0	2			697	1	2	0.000877193	0.00203666	1139	980	0.430366	0.00729143	8.27899	0.5991	1
698	A	A	A*24:03	A	C*07:01	B*49:01	A	DRA*01:01	DRB3*02:02	A	DRB1*11:01	A	DQA1*05:05	DQB1*03:01	P	A	DPA1*01:03	DPB1*02:01	1	1	0	0	0			698	1	0	0.000877193	0	1139	982	Inf	0.0221025	Inf	1	1
699	A	A	A*24:03	A	C*07:18	B*58:01	A	DRA*01:01	DRB4*01:03	A	DRB1*07:01	A	DQA1*02:01	DQB1*02:02	P	A	DPA1*01:03	DPB1*02:01	1	1	0	0	0			699	1	0	0.000877193	0	1139	982	Inf	0.0221025	Inf	1	1
700	A	A	A*24:17	A	C*08:01	B*15:02	P	DRA*01:01	DRB3*02:02	A	DRB1*13:01	A	DQA1*01:03	DQB1*06:03	A	P	DPA1*02:02	DPB1*13:01	1	1	0	0	0			700	1	0	0.000877193	0	1139	982	Inf	0.0221025	Inf	1	1
701	A	A	A*25:01	A	C*01:02	B*51:01	P	DRA*01:01	DRB3*02:02	A	DRB1*11:01	A	DQA1*05:05	DQB1*03:01	P	A	DPA1*01:03	DPB1*04:01	1	1	0	0	0			701	1	0	0.000877193	0	1139	982	Inf	0.0221025	Inf	1	1
702	A	A	A*25:01	A	C*02:02	B*44:05	A	DRA*01:01	DRB5*02:02	A	DRB1*16:01	P	DQA1*01:02	DQB1*05:02	P	A	DPA1*01:03	DPB1*04:01	1	0	1	0	0			702	0	0	0	0	1140	982	-	-	-	-	-
703	A	A	A*25:01	A	C*02:02	B*51:01	P	DRA*01:01	DRB3*02:02	A	DRB1*11:01	A	DQA1*05:03	DQB1*03:01	P	A	DPA1*01:03	DPB1*04:01	1	0	0	0	1			703	0	1	0	0.00101833	1140	981	0	0	33.5951	0.4628	1
704	A	A	A*25:01	A	C*02:02	B*51:01	P	DRA*01:01	DRB3*02:02	A	DRB1*11:01	A	DQA1*05:05	DQB1*03:01	P	A	DPA1*01:03	DPB1*04:01	1	1	0	0	0			704	1	0	0.000877193	0	1139	982	Inf	0.0221025	Inf	1	1
705	A	A	A*25:01	A	C*03:03	B*15:01	P	DRA*01:01	absent	P	DRB1*01:01	A	DQA1*01:01	DQB1*05:01	P	A	DPA1*01:03	DPB1*04:01	1	0	0	0	1			705	0	1	0	0.00101833	1140	981	0	0	33.5951	0.4628	1
706	A	A	A*25:01	A	C*03:03	B*15:01	P	DRA*01:01	absent	P	DRB1*01:01	A	DQA1*01:01	DQB1*05:01	P	A	DPA1*01:03	DPB1*04:02	1	0	0	0	1			706	0	1	0	0.00101833	1140	981	0	0	33.5951	0.4628	1
707	A	A	A*25:01	A	C*03:03	B*55:01	A	DRA*01:01	DRB4*01:03	A	DRB1*04:07	A	DQA1*03:03	DQB1*03:01	P	A	DPA1*01:03	DPB1*03:01	1	0	0	0	1			707	0	1	0	0.00101833	1140	981	0	0	33.5951	0.4628	1
708	A	A	A*25:01	A	C*03:04	B*40:01	P	DRA*01:01	DRB3*02:02	A	DRB1*14:54	A	DQA1*01:04	DQB1*05:03	A	P	DPA1*02:01	DPB1*09:01	1	0	1	0	0			708	0	0	0	0	1140	982	-	-	-	-	-
709	A	A	A*25:01	A	C*03:04	B*40:01	P	DRA*01:02	DRB3*03:01	A	DRB1*13:02	A	DQA1*01:02	DQB1*06:04	P	A	DPA1*01:03	DPB1*02:01	1	1	0	0	0			709	1	0	0.000877193	0	1139	982	Inf	0.0221025	Inf	1	1
710	A	A	A*25:01	A	C*04:01	B*35:01	A	DRA*01:01	absent	P	DRB1*01:01	A	DQA1*01:01	DQB1*05:01	P	A	DPA1*01:03	DPB1*04:01	1	0	0	0	1			710	0	1	0	0.00101833	1140	981	0	0	33.5951	0.4628	1
711	A	A	A*25:01	A	C*04:01	B*35:02	P	DRA*01:01	DRB3*02:02	A	DRB1*13:01	A	DQA1*01:03	DQB1*06:03	P	A	DPA1*01:03	DPB1*03:01	1	1	0	0	0			711	1	0	0.000877193	0	1139	982	Inf	0.0221025	Inf	1	1
712	A	A	A*25:01	A	C*04:01	B*35:08	P	DRA*01:01	DRB4*01:03	A	DRB1*07:01	A	DQA1*02:01	DQB1*02:02	A	P	DPA1*02:01	DPB1*17:01	1	0	0	0	1			712	0	1	0	0.00101833	1140	981	0	0	33.5951	0.4628	1
713	A	A	A*25:01	A	C*05:01	B*18:01	P	DRA*01:01	DRB3*02:02	A	DRB1*03:01	A	DQA1*05:01	DQB1*02:01	P	A	DPA1*01:03	DPB1*02:01	1	1	0	0	0			713	1	0	0.000877193	0	1139	982	Inf	0.0221025	Inf	1	1
714	A	A	A*25:01	A	C*05:01	B*44:02	A	DRA*01:01	DRB4*01:03	A	DRB1*04:01	A	DQA1*03:01	DQB1*03:02	P	A	DPA1*01:03	DPB1*04:01	1	0	0	1	0			714	0	0	0	0	1140	982	-	-	-	-	-
715	A	A	A*25:01	A	C*06:02	B*13:02	P	DRA*01:01	DRB4*01:03	A	DRB1*07:01	A	DQA1*02:01	DQB1*02:02	A	P	DPA1*02:01	DPB1*17:01	1	0	0	0	1			715	0	1	0	0.00101833	1140	981	0	0	33.5951	0.4628	1
716	A	A	A*25:01	A	C*06:02	B*13:02	P	DRA*01:01	DRB4*01:03	A	DRB1*07:01	A	DQA1*02:01	DQB1*06:03	A	P	DPA1*02:01	DPB1*17:01	1	1	0	0	0			716	1	0	0.000877193	0	1139	982	Inf	0.0221025	Inf	1	1
717	A	A	A*25:01	A	C*07:01	B*08:01	A	DRA*01:01	DRB3*02:02	A	DRB1*11:04	A	DQA1*03:03	DQB1*03:483	P	A	DPA1*01:03	DPB1*04:02	1	0	0	0	1			717	0	1	0	0.00101833	1140	981	0	0	33.5951	0.4628	1
718	A	A	A*25:01	A	C*07:01	B*08:01	A	DRA*01:01	absent	A	DRB1*01:03	A	DQA1*01:01	DQB1*05:01	P	A	DPA1*01:03	DPB1*04:01	1	1	0	0	0			718	1	0	0.000877193	0	1139	982	Inf	0.0221025	Inf	1	1
719	A	A	A*25:01	A	C*07:01	B*08:01	A	DRA*01:02	DRB3*01:01	A	DRB1*03:01	A	DQA1*05:01	DQB1*02:197	A	P	DPA1*02:01	DPB1*17:01	1	1	0	0	0			719	1	0	0.000877193	0	1139	982	Inf	0.0221025	Inf	1	1
720	A	A	A*25:01	A	C*07:04	B*15:18	P	DRA*01:01	absent	P	DRB1*01:01	A	DQA1*01:01	DQB1*05:01	P	A	DPA1*01:03	DPB1*02:01	1	1	0	0	0			720	1	0	0.000877193	0	1139	982	Inf	0.0221025	Inf	1	1
721	A	A	A*25:01	A	C*07:18	B*58:01	A	DRA*01:01	DRB4*01:03	A	DRB1*04:01	A	DQA1*03:03	DQB1*03:01	P	A	DPA1*01:03	DPB1*04:01	1	1	0	0	0			721	1	0	0.000877193	0	1139	982	Inf	0.0221025	Inf	1	1
722	A	A	A*25:01	A	C*07:18	B*58:01	A	DRA*01:01	DRB4*01:03	A	DRB1*04:01	A	DQA1*03:03	DQB1*03:02	A	P	DPA1*02:01	DPB1*14:01	1	0	0	0	1			722	0	1	0	0.00101833	1140	981	0	0	33.5951	0.4628	1
723	A	A	A*25:01	A	C*08:02	B*14:02	A	DRA*01:01	absent	P	DRB1*01:02	A	DQA1*01:01	DQB1*05:01	P	A	DPA1*01:03	DPB1*13:01	1	1	0	0	0			723	1	0	0.000877193	0	1139	982	Inf	0.0221025	Inf	1	1
724	A	A	A*25:01	A	C*08:02	B*14:02	A	DRA*01:02	DRB3*02:02	A	DRB1*12:01	A	DQA1*05:05	DQB1*03:01	P	A	DPA1*01:03	DPB1*04:01	1	0	0	0	1			724	0	1	0	0.00101833	1140	981	0	0	33.5951	0.4628	1
725	A	A	A*25:01	A	C*08:02	B*14:02	A	DRA*01:02	absent	A	DRB1*08:01	A	DQA1*04:01	DQB1*04:02	A	P	DPA1*02:01	DPB1*01:01	1	1	0	0	0			725	1	0	0.000877193	0	1139	982	Inf	0.0221025	Inf	1	1
726	A	A	A*25:01	A	C*12:03	B*18:01	A	DRA*01:01	DRB4*01:03	A	DRB1*04:08	A	DQA1*03:03	DQB1*03:04	P	A	DPA1*01:03	DPB1*04:02	1	0	0	0	1			726	0	1	0	0.00101833	1140	981	0	0	33.5951	0.4628	1
727	A	A	A*25:01	A	C*12:03	B*18:01	P	DRA*01:01	DRB4*01:01	A	DRB1*07:01	A	DQA1*02:01	DQB1*02:02	P	A	DPA1*01:03	DPB1*02:01	1	0	0	0	1			727	0	1	0	0.00101833	1140	981	0	0	33.5951	0.4628	1
728	A	A	A*25:01	A	C*12:03	B*18:01	P	DRA*01:01	DRB4*01:03	A	DRB1*07:01	A	DQA1*02:01	DQB1*02:02	A	A	DPA1*02:01	DPB1*17:01	1	1	0	0	0			728	1	0	0.000877193	0	1139	982	Inf	0.0221025	Inf	1	1
729	A	A	A*25:01	A	C*12:03	B*18:01	P	DRA*01:01	DRB4*01:03	A	DRB1*07:01	A	DQA1*02:01	DQB1*02:02	A	P	DPA1*02:01	DPB1*04:01	1	1	0	0	0			729	1	0	0.000877193	0	1139	982	Inf	0.0221025	Inf	1	1
730	A	A	A*25:01	A	C*12:03	B*18:01	P	DRA*01:01	DRB4*01:03	A	DRB1*07:01	A	DQA1*02:01	DQB1*02:02	A	P	DPA1*02:01	DPB1*17:01	6	1	0	0	5			730	1	5	0.000877193	0.00509165	1139	977	0.171687	0.00362879	1.53791	0.1018	1
731	A	A	A*25:01	A	C*12:03	B*18:01	P	DRA*01:01	DRB4*01:03	A	DRB1*07:01	A	DQA1*02:01	DQB1*02:02	P	A	DPA1*01:03	DPB1*02:01	1	1	0	0	0			731	1	0	0.000877193	0	1139	982	Inf	0.0221025	Inf	1	1
732	A	A	A*25:01	A	C*12:03	B*18:01	P	DRA*01:01	DRB4*01:03	A	DRB1*07:01	A	DQA1*02:01	DQB1*06:01	A	P	DPA1*02:01	DPB1*17:01	1	0	0	0	1			732	0	1	0	0.00101833	1140	981	0	0	33.5951	0.4628	1
733	A	A	A*25:01	A	C*12:03	B*18:01	P	DRA*01:01	DRB4*01:03	A	DRB1*07:01	A	DQA1*02:01	DQB1*06:03	A	P	DPA1*02:01	DPB1*17:01	2	0	0	0	2			733	0	2	0	0.00203666	1140	980	0	0	4.58559	0.214	1
734	A	A	A*25:01	A	C*12:03	B*18:01	P	DRA*01:01	absent	P	DRB1*01:01	A	DQA1*01:01	DQB1*05:01	P	A	DPA1*01:03	DPB1*04:01	1	0	0	0	1			734	0	1	0	0.00101833	1140	981	0	0	33.5951	0.4628	1
735	A	A	A*25:01	A	C*12:03	B*18:01	P	DRA*01:02	DRB5*01:01	A	DRB1*15:01	P	DQA1*01:02	DQB1*05:03	P	A	DPA1*01:03	DPB1*04:01	1	1	0	0	0			735	1	0	0.000877193	0	1139	982	Inf	0.0221025	Inf	1	1
736	A	A	A*25:01	A	C*12:03	B*18:01	P	DRA*01:02	DRB5*01:01	A	DRB1*15:01	P	DQA1*01:02	DQB1*06:02	A	P	DPA1*02:07	DPB1*19:01	1	1	0	0	0			736	1	0	0.000877193	0	1139	982	Inf	0.0221025	Inf	1	1
737	A	A	A*25:01	A	C*12:03	B*18:01	P	DRA*01:02	DRB5*01:01	A	DRB1*15:01	P	DQA1*01:02	DQB1*06:02	P	A	DPA1*01:03	DPB1*02:01	4	2	0	1	1			737	2	1	0.00175439	0.00101833	1138	981	1.72365	0.0896004	101.76	1	1
738	A	A	A*25:01	A	C*12:03	B*18:01	P	DRA*01:02	DRB5*01:01	A	DRB1*15:01	P	DQA1*01:02	DQB1*06:02	P	A	DPA1*01:03	DPB1*04:01	3	2	0	0	1			738	2	1	0.00175439	0.00101833	1138	981	1.72365	0.0896004	101.76	1	1
739	A	A	A*25:01	A	C*12:03	B*18:01	P	DRA*01:02	DRB5*01:01	A	DRB1*15:01	P	DQA1*01:02	DQB1*06:02	P	A	DPA1*01:03	DPB1*04:02	1	0	0	0	1			739	0	1	0	0.00101833	1140	981	0	0	33.5951	0.4628	1
740	A	A	A*25:01	A	C*12:03	B*18:01	P	DRA*01:02	DRB5*01:01	A	DRB1*15:01	P	DQA1*01:02	DQB1*06:02	P	A	DPA1*01:03	DPB1*23:01	6	5	0	0	1			740	5	1	0.00438596	0.00101833	1135	981	4.31905	0.482134	204.414	0.2259	1
741	A	A	A*25:01	A	C*12:03	B*18:01	P	DRA*01:02	DRB5*01:02	A	DRB1*15:01	P	DQA1*01:02	DQB1*06:02	P	A	DPA1*01:03	DPB1*23:01	1	0	0	0	1			741	0	1	0	0.00101833	1140	981	0	0	33.5951	0.4628	1
742	A	A	A*25:01	A	C*12:03	B*38:01	A	DRA*01:01	DRB4*01:03	A	DRB1*04:02	A	DQA1*03:01	DQB1*03:02	P	A	DPA1*01:03	DPB1*04:01	3	2	0	0	1			742	2	1	0.00175439	0.00101833	1138	981	1.72365	0.0896004	101.76	1	1
743	A	A	A*25:01	A	C*12:03	B*38:01	A	DRA*01:01	DRB4*01:03	A	DRB1*04:02	A	DQA1*03:01	DQB1*06:03	P	A	DPA1*01:03	DPB1*04:01	1	0	0	0	1			743	0	1	0	0.00101833	1140	981	0	0	33.5951	0.4628	1
744	A	A	A*25:01	A	C*12:03	B*39:01	A	DRA*01:02	DRB3*02:02	A	DRB1*12:01	A	DQA1*05:05	DQB1*03:01	P	A	DPA1*01:03	DPB1*04:01	1	0	0	0	1			744	0	1	0	0.00101833	1140	981	0	0	33.5951	0.4628	1
745	A	A	A*25:01	A	C*12:13	B*18:01	P	DRA*01:02	DRB5*01:01	A	DRB1*15:01	P	DQA1*01:02	DQB1*06:02	P	A	DPA1*01:03	DPB1*23:01	1	0	1	0	0			745	0	0	0	0	1140	982	-	-	-	-	-
746	A	A	A*25:01	P	C*07:02	B*07:02	P	DRA*01:02	absent	A	DRB1*08:01	A	DQA1*04:01	DQB1*04:02	P	A	DPA1*01:03	DPB1*04:01	1	1	0	0	0			746	1	0	0.000877193	0	1139	982	Inf	0.0221025	Inf	1	1
747	A	A	A*26:01	A	C*01:02	B*27:05	A	DRA*01:01	absent	P	DRB1*01:01	A	DQA1*01:01	DQB1*05:01	P	A	DPA1*01:03	DPB1*04:01	1	1	0	0	0			747	1	0	0.000877193	0	1139	982	Inf	0.0221025	Inf	1	1
748	A	A	A*26:01	A	C*01:02	B*27:05	A	DRA*01:01	absent	P	DRB1*01:01	A	DQA1*01:01	DQB1*05:01	P	A	DPA1*01:03	DPB1*04:02	1	1	0	0	0			748	1	0	0.000877193	0	1139	982	Inf	0.0221025	Inf	1	1
749	A	A	A*26:01	A	C*01:02	B*27:05	A	DRA*01:01	absent	P	DRB1*01:01	A	DQA1*01:01	DQB1*05:01	P	A	DPA1*01:03	DPB1*06:01	2	0	0	0	2			749	0	2	0	0.00203666	1140	980	0	0	4.58559	0.214	1
750	A	A	A*26:01	A	C*01:02	B*27:05	A	DRA*01:02	DRB3*03:01	A	DRB1*13:02	A	DQA1*01:02	DQB1*06:04	P	A	DPA1*01:03	DPB1*02:01	1	1	0	0	0			750	1	0	0.000877193	0	1139	982	Inf	0.0221025	Inf	1	1
751	A	A	A*26:01	A	C*01:02	B*44:02	A	DRA*01:01	DRB4*01:03	A	DRB1*04:01	A	DQA1*03:03	DQB1*03:01	P	A	DPA1*01:04	DPB1*15:01	1	0	0	0	1			751	0	1	0	0.00101833	1140	981	0	0	33.5951	0.4628	1
752	A	A	A*26:01	A	C*01:02	B*51:01	A	DRA*01:01	DRB4*01:03	A	DRB1*04:01	A	DQA1*03:01	DQB1*03:02	P	A	DPA1*01:03	DPB1*02:01	1	1	0	0	0			752	1	0	0.000877193	0	1139	982	Inf	0.0221025	Inf	1	1
753	A	A	A*26:01	A	C*01:02	B*51:01	P	DRA*01:02	DRB5*01:02	A	DRB1*15:02	P	DQA1*01:03	DQB1*06:01	A	P	DPA1*02:07	DPB1*04:01	1	1	0	0	0			753	1	0	0.000877193	0	1139	982	Inf	0.0221025	Inf	1	1
754	A	A	A*26:01	A	C*01:02	B*55:01	A	DRA*01:01	DRB5*02:02	A	DRB1*16:01	P	DQA1*01:02	DQB1*05:02	A	P	DPA1*02:01	DPB1*13:01	1	0	0	0	1			754	0	1	0	0.00101833	1140	981	0	0	33.5951	0.4628	1
755	A	A	A*26:01	A	C*01:02	B*56:01	A	DRA*01:01	DRB3*02:02	A	DRB1*13:01	A	DQA1*01:03	DQB1*06:03	P	A	DPA1*01:03	DPB1*04:02	1	0	0	0	1			755	0	1	0	0.00101833	1140	981	0	0	33.5951	0.4628	1
756	A	A	A*26:01	A	C*01:02	B*56:01	A	DRA*01:01	absent	A	DRB1*01:01	A	DQA1*01:01	DQB1*05:01	P	A	DPA1*01:03	DPB1*04:01	1	1	0	0	0			756	1	0	0.000877193	0	1139	982	Inf	0.0221025	Inf	1	1
757	A	A	A*26:01	A	C*02:02	B*27:05	A	DRA*01:01	DRB4*01:03	A	DRB1*04:08	A	DQA1*03:03	DQB1*03:01	P	A	DPA1*01:03	DPB1*04:01	2	0	0	1	1			757	0	1	0	0.00101833	1140	981	0	0	33.5951	0.4628	1
758	A	A	A*26:01	A	C*02:02	B*27:05	A	DRA*01:01	absent	P	DRB1*01:01	A	DQA1*01:01	DQB1*05:01	P	A	DPA1*01:03	DPB1*04:01	1	1	0	0	0			758	1	0	0.000877193	0	1139	982	Inf	0.0221025	Inf	1	1
759	A	A	A*26:01	A	C*02:02	B*27:05	A	DRA*01:01	absent	P	DRB1*01:02	A	DQA1*01:01	DQB1*05:01	P	A	DPA1*01:03	DPB1*04:01	1	0	0	0	1			759	0	1	0	0.00101833	1140	981	0	0	33.5951	0.4628	1
760	A	A	A*26:01	A	C*03:03	B*55:01	A	DRA*01:01	DRB3*02:02	A	DRB1*11:01	A	DQA1*05:05	DQB1*03:01	P	A	DPA1*01:03	DPB1*04:01	1	0	0	0	1			760	0	1	0	0.00101833	1140	981	0	0	33.5951	0.4628	1
761	A	A	A*26:01	A	C*03:03	B*55:01	A	DRA*01:02	DRB5*01:01	A	DRB1*15:01	P	DQA1*01:02	DQB1*06:03	P	A	DPA1*01:03	DPB1*02:01	1	1	0	0	0			761	1	0	0.000877193	0	1139	982	Inf	0.0221025	Inf	1	1
762	A	A	A*26:01	A	C*04:01	B*35:01	A	DRA*01:01	DRB3*02:02	A	DRB1*14:54	A	DQA1*01:04	DQB1*05:03	P	A	DPA1*01:03	DPB1*02:01	1	1	0	0	0			762	1	0	0.000877193	0	1139	982	Inf	0.0221025	Inf	1	1
763	A	A	A*26:01	A	C*04:01	B*35:01	A	DRA*01:01	absent	P	DRB1*01:01	A	DQA1*01:01	DQB1*05:01	P	A	DPA1*01:03	DPB1*04:01	1	1	0	0	0			763	1	0	0.000877193	0	1139	982	Inf	0.0221025	Inf	1	1
764	A	A	A*26:01	A	C*04:01	B*35:01	A	DRA*01:02	DRB3*03:01	A	DRB1*13:02	A	DQA1*01:02	DQB1*06:09	P	A	DPA1*01:03	DPB1*02:01	1	0	0	0	1			764	0	1	0	0.00101833	1140	981	0	0	33.5951	0.4628	1
765	A	A	A*26:01	A	C*04:01	B*35:01	A	DRA*01:02	DRB3*03:01	A	DRB1*13:02	A	DQA1*01:02	DQB1*06:09	P	A	DPA1*01:03	DPB1*04:01	1	1	0	0	0			765	1	0	0.000877193	0	1139	982	Inf	0.0221025	Inf	1	1
766	A	A	A*26:01	A	C*04:01	B*35:01	P	DRA*01:01	DRB4*01:03	A	DRB1*04:02	A	DQA1*03:01	DQB1*03:02	P	A	DPA1*01:03	DPB1*04:01	14	8	0	0	6			766	8	6	0.00701754	0.00610998	1132	976	1.14951	0.348401	4.03419	1	1
767	A	A	A*26:01	A	C*04:01	B*35:01	P	DRA*01:01	DRB4*01:03	A	DRB1*04:02	A	DQA1*03:01	DQB1*06:09	P	A	DPA1*01:03	DPB1*04:01	1	0	0	0	1			767	0	1	0	0.00101833	1140	981	0	0	33.5951	0.4628	1
768	A	A	A*26:01	A	C*04:01	B*35:02	P	DRA*01:01	DRB3*02:02	A	DRB1*11:04	A	DQA1*05:05	DQB1*03:483	P	A	DPA1*01:03	DPB1*04:01	1	0	0	0	1			768	0	1	0	0.00101833	1140	981	0	0	33.5951	0.4628	1
769	A	A	A*26:01	A	C*04:456Q	B*35:01	A	DRA*01:01	absent	P	DRB1*01:01	A	DQA1*01:01	DQB1*05:01	P	A	DPA1*01:03	DPB1*104:01	1	1	0	0	0			769	1	0	0.000877193	0	1139	982	Inf	0.0221025	Inf	1	1
770	A	A	A*26:01	A	C*05:01	B*44:02	A	DRA*01:01	DRB4*01:03	A	DRB1*04:01	A	DQA1*03:03	DQB1*03:01	P	A	DPA1*01:03	DPB1*04:01	1	1	0	0	0			770	1	0	0.000877193	0	1139	982	Inf	0.0221025	Inf	1	1
771	A	A	A*26:01	A	C*05:01	B*44:02	A	DRA*01:01	DRB4*01:03	A	DRB1*04:01	A	DQA1*03:03	DQB1*06:03	P	A	DPA1*01:03	DPB1*04:01	2	1	0	0	1			771	1	1	0.000877193	0.00101833	1139	981	0.861344	0.0109701	67.6428	1	1
772	A	A	A*26:01	A	C*06:02	B*13:02	P	DRA*01:01	DRB4*01:03	A	DRB1*07:01	A	DQA1*02:01	DQB1*06:03	P	A	DPA1*01:03	DPB1*04:01	1	1	0	0	0			772	1	0	0.000877193	0	1139	982	Inf	0.0221025	Inf	1	1
773	A	A	A*26:01	A	C*06:02	B*37:01	A	DRA*01:02	DRB5*01:01	A	DRB1*15:01	P	DQA1*01:02	DQB1*06:02	P	A	DPA1*01:03	DPB1*04:02	1	0	0	0	1			773	0	1	0	0.00101833	1140	981	0	0	33.5951	0.4628	1
774	A	A	A*26:01	A	C*06:02	B*45:01	A	DRA*01:01	DRB4*01:01	A	DRB1*07:01	A	DQA1*02:01	DQB1*02:02	A	P	DPA1*02:01	DPB1*11:01	1	0	0	0	1			774	0	1	0	0.00101833	1140	981	0	0	33.5951	0.4628	1
775	A	A	A*26:01	A	C*06:02	B*45:01	A	DRA*01:02	DRB3*02:02	A	DRB1*12:01	A	DQA1*05:05	DQB1*03:01	P	A	DPA1*01:03	DPB1*02:01	1	0	0	0	1			775	0	1	0	0.00101833	1140	981	0	0	33.5951	0.4628	1
776	A	A	A*26:01	A	C*07:01	B*08:01	A	DRA*01:01	absent	P	DRB1*01:01	A	DQA1*01:01	DQB1*05:01	P	A	DPA1*01:03	DPB1*04:02	1	0	0	0	1			776	0	1	0	0.00101833	1140	981	0	0	33.5951	0.4628	1
777	A	A	A*26:01	A	C*07:01	B*18:01	P	DRA*01:02	DRB3*02:02	A	DRB1*12:01	A	DQA1*05:05	DQB1*03:01	P	A	DPA1*01:03	DPB1*04:01	2	2	0	0	0			777	2	0	0.00175439	0	1138	982	Inf	0.161792	Inf	0.5025	1
778	A	A	A*26:01	A	C*07:01	B*49:01	A	DRA*01:01	DRB3*02:02	A	DRB1*11:02	A	DQA1*05:05	DQB1*03:19	P	A	DPA1*01:03	DPB1*04:01	1	0	1	0	0			778	0	0	0	0	1140	982	-	-	-	-	-
779	A	A	A*26:01	A	C*07:01	B*49:01	A	DRA*01:01	DRB3*02:02	A	DRB1*11:02	A	DQA1*05:05	DQB1*03:19	P	A	DPA1*01:03	DPB1*15:01	1	1	0	0	0			779	1	0	0.000877193	0	1139	982	Inf	0.0221025	Inf	1	1
780	A	A	A*26:01	A	C*07:01	B*49:01	A	DRA*01:02	DRB3*03:01	A	DRB1*13:02	A	DQA1*01:02	DQB1*06:04	P	A	DPA1*01:03	DPB1*02:01	2	1	1	0	0			780	1	0	0.000877193	0	1139	982	Inf	0.0221025	Inf	1	1
781	A	A	A*26:01	A	C*08:02	B*14:01	P	DRA*01:01	DRB4*01:01	A	DRB1*07:01	A	DQA1*02:01	DQB1*02:02	A	P	DPA1*02:01	DPB1*10:01	1	1	0	0	0			781	1	0	0.000877193	0	1139	982	Inf	0.0221025	Inf	1	1
782	A	A	A*26:01	A	C*08:02	B*14:01	P	DRA*01:01	DRB4*01:01	A	DRB1*07:01	A	DQA1*02:01	DQB1*06:04	A	P	DPA1*02:01	DPB1*13:01	1	1	0	0	0			782	1	0	0.000877193	0	1139	982	Inf	0.0221025	Inf	1	1
783	A	A	A*26:01	A	C*08:02	B*14:01	P	DRA*01:01	DRB4*01:01/03	A	DRB1*07:01	A	DQA1*02:01	DQB1*02:02	A	P	DPA1*02:01	DPB1*10:01	1	0	0	0	1			783	0	1	0	0.00101833	1140	981	0	0	33.5951	0.4628	1
784	A	A	A*26:01	A	C*08:02	B*14:01	P	DRA*01:01	DRB4*01:01/03	A	DRB1*07:01	A	DQA1*02:01	DQB1*02:02	P	A	DPA1*01:03	DPB1*02:01	1	0	0	0	1			784	0	1	0	0.00101833	1140	981	0	0	33.5951	0.4628	1
785	A	A	A*26:01	A	C*12:02	B*52:01	P	DRA*01:02	DRB5*01:02	A	DRB1*15:02	P	DQA1*01:03	DQB1*06:01	P	A	DPA1*01:03	DPB1*02:01	1	1	0	0	0			785	1	0	0.000877193	0	1139	982	Inf	0.0221025	Inf	1	1
786	A	A	A*26:01	A	C*12:02	B*52:01	P	DRA*01:02	DRB5*01:02	A	DRB1*15:02	P	DQA1*01:03	DQB1*06:01	P	A	DPA1*01:03	DPB1*04:01	1	0	0	0	1			786	0	1	0	0.00101833	1140	981	0	0	33.5951	0.4628	1
787	A	A	A*26:01	A	C*12:03	B*38:01	A	DRA*01:01	DRB3*02:02	A	DRB1*03:01	A	DQA1*05:01	DQB1*02:01	P	A	DPA1*01:03	DPB1*02:01	1	0	0	0	1			787	0	1	0	0.00101833	1140	981	0	0	33.5951	0.4628	1
788	A	A	A*26:01	A	C*12:03	B*38:01	A	DRA*01:01	DRB3*02:02	A	DRB1*03:01	A	DQA1*05:01	DQB1*02:01	P	A	DPA1*01:03	DPB1*04:02	1	0	1	0	0			788	0	0	0	0	1140	982	-	-	-	-	-
789	A	A	A*26:01	A	C*12:03	B*38:01	A	DRA*01:01	DRB3*02:02	A	DRB1*11:01	A	DQA1*03:01	DQB1*03:01	P	A	DPA1*01:03	DPB1*04:01	1	0	0	0	1			789	0	1	0	0.00101833	1140	981	0	0	33.5951	0.4628	1
790	A	A	A*26:01	A	C*12:03	B*38:01	A	DRA*01:01	DRB3*02:02	A	DRB1*11:01	A	DQA1*05:05	DQB1*03:01	P	A	DPA1*01:03	DPB1*04:01	1	0	0	0	1			790	0	1	0	0.00101833	1140	981	0	0	33.5951	0.4628	1
791	A	A	A*26:01	A	C*12:03	B*38:01	A	DRA*01:01	DRB3*02:02	A	DRB1*11:01	A	DQA1*05:05	DQB1*03:01	P	A	DPA1*01:03	DPB1*04:02	1	0	0	0	1			791	0	1	0	0.00101833	1140	981	0	0	33.5951	0.4628	1
792	A	A	A*26:01	A	C*12:03	B*38:01	A	DRA*01:01	DRB3*02:02	A	DRB1*11:04	A	DQA1*05:05	DQB1*03:01	P	A	DPA1*01:03	DPB1*04:02	1	0	0	1	0			792	0	0	0	0	1140	982	-	-	-	-	-
793	A	A	A*26:01	A	C*12:03	B*38:01	A	DRA*01:01	DRB3*02:02	A	DRB1*14:54	A	DQA1*01:04	DQB1*05:03	P	A	DPA1*01:03	DPB1*04:01	1	1	0	0	0			793	1	0	0.000877193	0	1139	982	Inf	0.0221025	Inf	1	1
794	A	A	A*26:01	A	C*12:03	B*38:01	A	DRA*01:01	DRB4*01:03	A	DRB1*04:01	A	DQA1*03:01	DQB1*03:02	P	A	DPA1*01:03	DPB1*04:01	1	1	0	0	0			794	1	0	0.000877193	0	1139	982	Inf	0.0221025	Inf	1	1
795	A	A	A*26:01	A	C*12:03	B*38:01	A	DRA*01:01	DRB4*01:03	A	DRB1*04:02	A	DQA1*03:01	DQB1*03:02	A	P	DPA1*02:01	DPB1*02:01	3	1	0	0	2			795	1	2	0.000877193	0.00203666	1139	980	0.430366	0.00729143	8.27899	0.5991	1
796	A	A	A*26:01	A	C*12:03	B*38:01	A	DRA*01:01	DRB4*01:03	A	DRB1*04:02	A	DQA1*03:01	DQB1*03:02	P	A	DPA1*01:03	DPB1*02:01	1	0	0	0	1			796	0	1	0	0.00101833	1140	981	0	0	33.5951	0.4628	1
797	A	A	A*26:01	A	C*12:03	B*38:01	A	DRA*01:01	DRB4*01:03	A	DRB1*04:02	A	DQA1*03:01	DQB1*03:02	P	A	DPA1*01:03	DPB1*04:01	37	13	0	2	22		@	797	13	22	0.0114035	0.0224033	1127	960	0.503515	0.231675	1.0512	0.05919	1
798	A	A	A*26:01	A	C*12:03	B*38:01	A	DRA*01:01	DRB4*01:03	A	DRB1*04:02	A	DQA1*03:01	DQB1*03:02	P	A	DPA1*01:03	DPB1*04:02	2	1	0	0	1			798	1	1	0.000877193	0.00101833	1139	981	0.861344	0.0109701	67.6428	1	1
799	A	A	A*26:01	A	C*12:03	B*38:01	A	DRA*01:01	DRB4*01:03	A	DRB1*04:02	A	DQA1*03:01	DQB1*03:229	P	A	DPA1*01:03	DPB1*04:01	1	0	0	0	1			799	0	1	0	0.00101833	1140	981	0	0	33.5951	0.4628	1
800	A	A	A*26:01	A	C*12:03	B*38:01	A	DRA*01:01	DRB4*01:03	A	DRB1*04:02	A	DQA1*03:01	DQB1*06:03	A	P	DPA1*02:01	DPB1*13:01	1	1	0	0	0			800	1	0	0.000877193	0	1139	982	Inf	0.0221025	Inf	1	1
801	A	A	A*26:01	A	C*12:03	B*38:01	A	DRA*01:01	DRB4*01:03	A	DRB1*04:02	A	DQA1*03:01	DQB1*06:04	P	A	DPA1*01:03	DPB1*04:01	1	0	0	0	1			801	0	1	0	0.00101833	1140	981	0	0	33.5951	0.4628	1
802	A	A	A*26:01	A	C*12:03	B*38:01	A	DRA*01:01	DRB4*01:03	A	DRB1*04:04	A	DQA1*03:01	DQB1*03:02	P	A	DPA1*01:04	DPB1*15:01	1	1	0	0	0			802	1	0	0.000877193	0	1139	982	Inf	0.0221025	Inf	1	1
803	A	A	A*26:01	A	C*12:03	B*38:01	A	DRA*01:01	DRB4*01:03	A	DRB1*07:01	A	DQA1*02:01	DQB1*02:02	P	A	DPA1*01:03	DPB1*04:02	1	0	0	0	1			803	0	1	0	0.00101833	1140	981	0	0	33.5951	0.4628	1
804	A	A	A*26:01	A	C*12:03	B*38:01	A	DRA*01:01	DRB4*01:03	A	DRB1*09:01	A	DQA1*03:02	DQB1*03:03	P	A	DPA1*01:03	DPB1*04:02	1	1	0	0	0			804	1	0	0.000877193	0	1139	982	Inf	0.0221025	Inf	1	1
805	A	A	A*26:01	A	C*12:03	B*38:01	A	DRA*01:02	DRB3*01:01	A	DRB1*13:01	A	DQA1*01:03	DQB1*06:03	P	A	DPA1*01:03	DPB1*02:01	1	1	0	0	0			805	1	0	0.000877193	0	1139	982	Inf	0.0221025	Inf	1	1
806	A	A	A*26:01	A	C*12:03	B*38:01	A	DRA*01:02	DRB3*01:01	A	DRB1*13:01	A	DQA1*01:03	DQB1*06:03	P	A	DPA1*01:03	DPB1*04:01	2	0	1	0	1			806	0	1	0	0.00101833	1140	981	0	0	33.5951	0.4628	1
807	A	A	A*26:01	A	C*12:03	B*38:01	A	DRA*01:02	DRB3*03:01	A	DRB1*13:02	A	DQA1*01:02	DQB1*06:09	A	P	DPA1*02:02	DPB1*01:01	2	1	0	0	1			807	1	1	0.000877193	0.00101833	1139	981	0.861344	0.0109701	67.6428	1	1
808	A	A	A*26:01	A	C*12:03	B*38:01	A	DRA*01:02	DRB3*03:01	A	DRB1*13:02	A	DQA1*01:02	DQB1*06:09	P	A	DPA1*01:03	DPB1*02:01	2	1	1	0	0			808	1	0	0.000877193	0	1139	982	Inf	0.0221025	Inf	1	1
809	A	A	A*26:01	A	C*12:03	B*38:01	A	DRA*01:02	DRB3*03:01	A	DRB1*13:02	A	DQA1*01:02	DQB1*06:09	P	A	DPA1*01:03	DPB1*04:01	2	0	0	0	2			809	0	2	0	0.00203666	1140	980	0	0	4.58559	0.214	1
810	A	A	A*26:01	A	C*12:03	B*38:01	A	DRA*01:02	DRB5*01:02	A	DRB1*15:02	P	DQA1*01:03	DQB1*06:01	A	P	DPA1*02:01	DPB1*04:01	1	0	0	0	1			810	0	1	0	0.00101833	1140	981	0	0	33.5951	0.4628	1
811	A	A	A*26:01	A	C*12:03	B*38:01	A	DRA*01:03	absent	A	DRB1*08:03	A	DQA1*06:01	DQB1*03:01	P	A	DPA1*01:03	DPB1*02:01	1	1	0	0	0			811	1	0	0.000877193	0	1139	982	Inf	0.0221025	Inf	1	1
812	A	A	A*26:01	A	C*12:03	B*38:09	A	DRA*01:01	DRB4*01:03	A	DRB1*04:02	A	DQA1*03:01	DQB1*03:02	P	A	DPA1*01:03	DPB1*04:01	2	1	0	0	1			812	1	1	0.000877193	0.00101833	1139	981	0.861344	0.0109701	67.6428	1	1
813	A	A	A*26:01	A	C*15:05	B*07:05	P	DRA*01:01	absent	P	DRB1*10:01	A	DQA1*01:05	DQB1*06:03	P	A	DPA1*01:03	DPB1*02:01	1	1	0	0	0			813	1	0	0.000877193	0	1139	982	Inf	0.0221025	Inf	1	1
814	A	A	A*26:01	A	C*16:01	B*44:03	A	DRA*01:01	DRB4*01:01	A	DRB1*07:01	A	DQA1*02:01	DQB1*02:02	A	P	DPA1*02:01	DPB1*11:01	1	0	0	0	1			814	0	1	0	0.00101833	1140	981	0	0	33.5951	0.4628	1
815	A	A	A*26:01	A	C*16:01	B*44:03	A	DRA*01:01	DRB4*01:01	A	DRB1*07:01	A	DQA1*02:01	DQB1*02:02	P	A	DPA1*01:03	DPB1*03:01	3	1	0	0	2			815	1	2	0.000877193	0.00203666	1139	980	0.430366	0.00729143	8.27899	0.5991	1
816	A	A	A*26:01	A	C*16:01	B*44:03	A	DRA*01:01	DRB4*01:01/03	A	DRB1*07:01	A	DQA1*02:01	DQB1*02:02	P	A	DPA1*01:03	DPB1*03:01	1	0	0	0	1			816	0	1	0	0.00101833	1140	981	0	0	33.5951	0.4628	1
817	A	A	A*26:01	A	C*16:01	B*44:03	A	DRA*01:01	absent	P	DRB1*01:01	A	DQA1*01:01	DQB1*05:01	P	A	DPA1*01:03	DPB1*04:02	1	0	0	0	1			817	0	1	0	0.00101833	1140	981	0	0	33.5951	0.4628	1
818	A	A	A*26:01	A	C*17:03	B*41:02	A	DRA*01:01	DRB3*02:02	A	DRB1*11:04	A	DQA1*05:05	DQB1*06:02	A	P	DPA1*02:01	DPB1*13:01	1	0	0	0	1			818	0	1	0	0.00101833	1140	981	0	0	33.5951	0.4628	1
819	A	A	A*26:01	P	C*07:02	B*07:02	P	DRA*01:01	DRB4*01:01	A	DRB1*07:01	A	DQA1*02:01	DQB1*02:02	P	A	DPA1*01:03	DPB1*104:01	1	1	0	0	0			819	1	0	0.000877193	0	1139	982	Inf	0.0221025	Inf	1	1
820	A	A	A*26:01	P	C*07:02	B*07:02	P	DRA*01:01	DRB4*01:03	A	DRB1*04:01	A	DQA1*03:03	DQB1*03:01	P	A	DPA1*01:03	DPB1*04:01	1	0	0	0	1			820	0	1	0	0.00101833	1140	981	0	0	33.5951	0.4628	1
821	A	A	A*26:01	P	C*07:02	B*07:02	P	DRA*01:02	DRB3*01:01	A	DRB1*13:01	A	DQA1*01:03	DQB1*06:03	P	A	DPA1*01:03	DPB1*03:01	1	1	0	0	0			821	1	0	0.000877193	0	1139	982	Inf	0.0221025	Inf	1	1
822	A	A	A*26:01	P	C*07:02	B*07:02	P	DRA*01:02	DRB5*01:01	A	DRB1*15:01	P	DQA1*01:02	DQB1*06:02	P	A	DPA1*01:03	DPB1*04:01	3	2	0	0	1			822	2	1	0.00175439	0.00101833	1138	981	1.72365	0.0896004	101.76	1	1
823	A	A	A*26:08	P	C*07:02	B*07:02	P	DRA*01:01	DRB4*01:01	A	DRB1*07:01	A	DQA1*02:01	DQB1*02:02	A	P	DPA1*02:07	DPB1*19:01	1	0	0	0	1			823	0	1	0	0.00101833	1140	981	0	0	33.5951	0.4628	1
824	A	A	A*29:01	A	C*01:02	B*56:01	A	DRA*01:01	DRB3*02:02	A	DRB1*11:04	A	DQA1*03:03	DQB1*03:01	P	A	DPA1*01:03	DPB1*04:01	1	1	0	0	0			824	1	0	0.000877193	0	1139	982	Inf	0.0221025	Inf	1	1
825	A	A	A*29:01	A	C*01:02	B*56:01	A	DRA*01:01	DRB3*02:02	A	DRB1*11:04	A	DQA1*05:05	DQB1*03:01	P	A	DPA1*01:03	DPB1*104:01	3	1	0	0	2			825	1	2	0.000877193	0.00203666	1139	980	0.430366	0.00729143	8.27899	0.5991	1
826	A	A	A*29:01	A	C*04:01	B*35:01	P	DRA*01:01	DRB3*02:02	A	DRB1*11:04	A	DQA1*05:05	DQB1*03:431	P	A	DPA1*01:03	DPB1*04:02	1	0	1	0	0			826	0	0	0	0	1140	982	-	-	-	-	-
827	A	A	A*29:01	A	C*04:01	B*35:02	P	DRA*01:01	DRB3*02:02	A	DRB1*11:04	A	DQA1*05:05	DQB1*03:01	P	A	DPA1*01:03	DPB1*04:01	1	0	0	0	1			827	0	1	0	0.00101833	1140	981	0	0	33.5951	0.4628	1
828	A	A	A*29:01	A	C*07:01	B*57:01	P	DRA*01:02	DRB3*03:01	A	DRB1*13:02	A	DQA1*01:02	DQB1*06:04	P	A	DPA1*01:03	DPB1*02:01	2	2	0	0	0			828	2	0	0.00175439	0	1138	982	Inf	0.161792	Inf	0.5025	1
829	A	A	A*29:01	A	C*12:03	B*38:01	A	DRA*01:01	DRB4*01:03	A	DRB1*07:01	A	DQA1*02:01	DQB1*02:02	A	P	DPA1*02:01	DPB1*17:01	1	0	0	0	1			829	0	1	0	0.00101833	1140	981	0	0	33.5951	0.4628	1
830	A	A	A*29:01	A	C*12:03	B*39:01	A	DRA*01:01	DRB5*02:02	A	DRB1*16:01	P	DQA1*01:02	DQB1*05:02	P	A	DPA1*01:03	DPB1*04:02	1	1	0	0	0			830	1	0	0.000877193	0	1139	982	Inf	0.0221025	Inf	1	1
831	A	A	A*29:01	A	C*15:05	B*07:05	P	DRA*01:01	DRB3*02:02	A	DRB1*13:01	A	DQA1*01:03	DQB1*06:03	P	A	DPA1*01:03	DPB1*04:01	1	0	0	0	1			831	0	1	0	0.00101833	1140	981	0	0	33.5951	0.4628	1
832	A	A	A*29:01	A	C*15:05	B*07:05	P	DRA*01:01	DRB4*01:01/03	A	DRB1*07:01	A	DQA1*02:01	DQB1*02:02	P	A	DPA1*01:03	DPB1*02:01	1	0	0	0	1			832	0	1	0	0.00101833	1140	981	0	0	33.5951	0.4628	1
833	A	A	A*29:01	A	C*15:05	B*07:05	P	DRA*01:01	absent	P	DRB1*10:01	A	DQA1*01:05	DQB1*05:01	P	A	DPA1*01:03	DPB1*02:01	5	2	0	0	3			833	2	3	0.00175439	0.00305499	1138	979	0.573677	0.0478353	5.01848	0.6676	1
834	A	A	A*29:01	A	C*15:05	B*07:05	P	DRA*01:01	absent	P	DRB1*10:01	A	DQA1*01:05	DQB1*05:01	P	A	DPA1*01:03	DPB1*03:01	1	0	0	1	0			834	0	0	0	0	1140	982	-	-	-	-	-
835	A	A	A*29:01	A	C*15:05	B*07:05	P	DRA*01:02	DRB3*01:01	A	DRB1*13:01	A	DQA1*01:03	DQB1*06:03	P	A	DPA1*01:03	DPB1*04:01	1	1	0	0	0			835	1	0	0.000877193	0	1139	982	Inf	0.0221025	Inf	1	1
836	A	A	A*29:01	A	C*15:05	B*07:05	P	DRA*01:02	DRB3*02:02	A	DRB1*11:03	A	DQA1*05:05	DQB1*03:94	P	A	DPA1*01:03	DPB1*02:01	1	1	0	0	0			836	1	0	0.000877193	0	1139	982	Inf	0.0221025	Inf	1	1
837	A	A	A*29:01	A	C*15:05	B*07:05	P	DRA*01:02	DRB3*03:01	A	DRB1*13:02	A	DQA1*01:02	DQB1*06:04	A	P	DPA1*02:01	DPB1*02:01	1	0	0	0	1			837	0	1	0	0.00101833	1140	981	0	0	33.5951	0.4628	1
838	A	A	A*29:01	A	C*16:02	B*51:08	P	DRA*01:02	DRB3*01:01	A	DRB1*13:03	A	DQA1*05:05	DQB1*06:03	P	A	DPA1*01:03	DPB1*04:02	1	1	0	0	0			838	1	0	0.000877193	0	1139	982	Inf	0.0221025	Inf	1	1
839	A	A	A*29:02	A	C*01:02	B*15:01	P	DRA*01:01	DRB4*01:03	A	DRB1*04:04	A	DQA1*03:01	DQB1*03:02	P	A	DPA1*01:03	DPB1*04:01	1	1	0	0	0			839	1	0	0.000877193	0	1139	982	Inf	0.0221025	Inf	1	1
840	A	A	A*29:02	A	C*01:02	B*51:01	A	DRA*01:01	DRB4*01:03	A	DRB1*04:01	A	DQA1*03:01	DQB1*03:02	P	A	DPA1*01:03	DPB1*04:01	1	0	0	0	1			840	0	1	0	0.00101833	1140	981	0	0	33.5951	0.4628	1
841	A	A	A*29:02	A	C*02:02	B*27:05	A	DRA*01:01	DRB3*02:02	A	DRB1*11:01	A	DQA1*05:03	DQB1*03:499N	P	A	DPA1*01:03	DPB1*04:01	1	1	0	0	0			841	1	0	0.000877193	0	1139	982	Inf	0.0221025	Inf	1	1
842	A	A	A*29:02	A	C*02:02	B*27:05	A	DRA*01:01	DRB4*01:03	A	DRB1*04:01	A	DQA1*03:03	DQB1*03:02	A	P	DPA1*02:01	DPB1*14:01	1	0	0	0	1			842	0	1	0	0.00101833	1140	981	0	0	33.5951	0.4628	1
843	A	A	A*29:02	A	C*03:04	B*15:01	P	DRA*01:01	DRB4*01:03	A	DRB1*04:01	A	DQA1*03:01	DQB1*03:02	P	A	DPA1*01:03	DPB1*03:01	1	1	0	0	0			843	1	0	0.000877193	0	1139	982	Inf	0.0221025	Inf	1	1
844	A	A	A*29:02	A	C*03:04	B*40:01	P	DRA*01:01	DRB3*02:02	A	DRB1*11:01	A	DQA1*05:05	DQB1*03:01	P	A	DPA1*01:03	DPB1*04:01	1	1	0	0	0			844	1	0	0.000877193	0	1139	982	Inf	0.0221025	Inf	1	1
845	A	A	A*29:02	A	C*04:01	B*35:01	A	DRA*01:01	absent	P	DRB1*01:01	A	DQA1*01:01	DQB1*05:01	P	A	DPA1*01:03	DPB1*04:02	1	1	0	0	0			845	1	0	0.000877193	0	1139	982	Inf	0.0221025	Inf	1	1
846	A	A	A*29:02	A	C*05:01	B*44:02	A	DRA*01:01	DRB4*01:03	A	DRB1*04:01	A	DQA1*03:03	DQB1*03:01	P	A	DPA1*01:03	DPB1*04:01	1	1	0	0	0			846	1	0	0.000877193	0	1139	982	Inf	0.0221025	Inf	1	1
847	A	A	A*29:02	A	C*06:02	B*13:02	P	DRA*01:01	DRB4*01:03	A	DRB1*07:01	A	DQA1*02:01	DQB1*02:02	P	A	DPA1*01:03	DPB1*04:01	1	0	0	0	1			847	0	1	0	0.00101833	1140	981	0	0	33.5951	0.4628	1
848	A	A	A*29:02	A	C*06:02	B*45:01	A	DRA*01:01	DRB4*01:01/03	A	DRB1*09:01	A	DQA1*03:03	DQB1*02:02	A	P	DPA1*02:01	DPB1*01:01	1	0	0	0	1			848	0	1	0	0.00101833	1140	981	0	0	33.5951	0.4628	1
849	A	A	A*29:02	A	C*06:02	B*45:01	A	DRA*01:02	DRB3*01:01	A	DRB1*13:03	A	DQA1*03:03	DQB1*03:483	P	A	DPA1*01:03	DPB1*04:01	1	1	0	0	0			849	1	0	0.000877193	0	1139	982	Inf	0.0221025	Inf	1	1
850	A	A	A*29:02	A	C*06:02	B*45:01	A	DRA*01:02	DRB3*03:01	A	DRB1*13:02	A	DQA1*01:02	DQB1*06:09	A	P	DPA1*02:01	DPB1*01:01	1	1	0	0	0			850	1	0	0.000877193	0	1139	982	Inf	0.0221025	Inf	1	1
851	A	A	A*29:02	A	C*06:02	B*57:01	P	DRA*01:01	DRB4*01:03	A	DRB1*04:02	A	DQA1*03:01	DQB1*03:02	P	P	DPA1*02:01	DPB1*05:01	1	1	0	0	0			851	1	0	0.000877193	0	1139	982	Inf	0.0221025	Inf	1	1
852	A	A	A*29:02	A	C*06:02	B*57:01	P	DRA*01:01	DRB4*01:03	A	DRB1*07:01	A	DQA1*02:01	DQB1*03:03	P	A	DPA1*01:03	DPB1*04:01	2	2	0	0	0			852	2	0	0.00175439	0	1138	982	Inf	0.161792	Inf	0.5025	1
853	A	A	A*29:02	A	C*07:01	B*08:01	A	DRA*01:02	DRB3*01:01	A	DRB1*03:01	A	DQA1*05:01	DQB1*02:01	P	A	DPA1*01:03	DPB1*02:01	1	1	0	0	0			853	1	0	0.000877193	0	1139	982	Inf	0.0221025	Inf	1	1
854	A	A	A*29:02	A	C*07:01	B*08:01	A	DRA*01:02	DRB3*01:01	A	DRB1*03:01	A	DQA1*05:01	DQB1*02:01	P	A	DPA1*01:03	DPB1*04:01	1	1	0	0	0			854	1	0	0.000877193	0	1139	982	Inf	0.0221025	Inf	1	1
855	A	A	A*29:02	A	C*08:02	B*14:02	A	DRA*01:01	DRB3*02:02	A	DRB1*11:04	A	DQA1*05:05	DQB1*03:01	P	A	DPA1*01:03	DPB1*04:01	2	1	0	0	1			855	1	1	0.000877193	0.00101833	1139	981	0.861344	0.0109701	67.6428	1	1
856	A	A	A*29:02	A	C*08:02	B*14:02	A	DRA*01:01	DRB4*01:01	A	DRB1*07:01	A	DQA1*02:01	DQB1*02:02	P	A	DPA1*01:04	DPB1*15:01	3	2	0	0	1			856	2	1	0.00175439	0.00101833	1138	981	1.72365	0.0896004	101.76	1	1
857	A	A	A*29:02	A	C*08:02	B*14:02	A	DRA*01:01	DRB4*01:01/03	A	DRB1*07:01	A	DQA1*02:01	DQB1*02:02	P	A	DPA1*01:04	DPB1*15:01	3	0	0	0	3		@	857	0	3	0	0.00305499	1140	979	0	0	2.08323	0.09894	1
858	A	A	A*29:02	A	C*08:02	B*14:02	A	DRA*01:01	absent	P	DRB1*01:01	A	DQA1*01:01	DQB1*05:01	P	A	DPA1*01:03	DPB1*04:02	1	1	0	0	0			858	1	0	0.000877193	0	1139	982	Inf	0.0221025	Inf	1	1
859	A	A	A*29:02	A	C*08:02	B*14:02	A	DRA*01:01	absent	P	DRB1*01:02	A	DQA1*01:01	DQB1*05:01	A	P	DPA1*02:01	DPB1*13:01	1	1	0	0	0			859	1	0	0.000877193	0	1139	982	Inf	0.0221025	Inf	1	1
860	A	A	A*29:02	A	C*08:02	B*14:02	A	DRA*01:02	DRB5*01:01	A	DRB1*15:01	P	DQA1*01:02	DQB1*06:02	P	A	DPA1*01:03	DPB1*06:01	1	0	0	0	1			860	0	1	0	0.00101833	1140	981	0	0	33.5951	0.4628	1
861	A	A	A*29:02	A	C*15:02	B*55:01	A	DRA*01:01	DRB4*01:03	A	DRB1*04:07	A	DQA1*03:03	DQB1*03:01	P	A	DPA1*01:03	DPB1*03:01	1	0	1	0	0			861	0	0	0	0	1140	982	-	-	-	-	-
862	A	A	A*29:02	A	C*16:01	B*44:03	A	DRA*01:01	DRB3*02:02	A	DRB1*03:01	A	DQA1*05:01	DQB1*02:01	P	A	DPA1*01:03	DPB1*02:01	1	1	0	0	0			862	1	0	0.000877193	0	1139	982	Inf	0.0221025	Inf	1	1
863	A	A	A*29:02	A	C*16:01	B*44:03	A	DRA*01:01	DRB3*02:02	A	DRB1*14:54	A	DQA1*01:04	DQB1*05:03	P	A	DPA1*01:03	DPB1*02:02	1	1	0	0	0			863	1	0	0.000877193	0	1139	982	Inf	0.0221025	Inf	1	1
864	A	A	A*29:02	A	C*16:01	B*44:03	A	DRA*01:01	DRB3*02:02	A	DRB1*14:54	A	DQA1*01:04	DQB1*05:03	P	A	DPA1*01:03	DPB1*03:01	1	1	0	0	0			864	1	0	0.000877193	0	1139	982	Inf	0.0221025	Inf	1	1
865	A	A	A*29:02	A	C*16:01	B*44:03	A	DRA*01:01	DRB4*01:01	A	DRB1*07:01	A	DQA1*02:01	DQB1*02:02	A	P	DPA1*02:01	DPB1*11:01	10	7	0	0	3			865	7	3	0.00614035	0.00305499	1133	979	2.01551	0.458612	12.1116	0.3562	1
866	A	A	A*29:02	A	C*16:01	B*44:03	A	DRA*01:01	DRB4*01:01	A	DRB1*07:01	A	DQA1*02:01	DQB1*02:02	A	P	DPA1*02:02	DPB1*01:01	4	2	1	0	1			866	2	1	0.00175439	0.00101833	1138	981	1.72365	0.0896004	101.76	1	1
867	A	A	A*29:02	A	C*16:01	B*44:03	A	DRA*01:01	DRB4*01:01	A	DRB1*07:01	A	DQA1*02:01	DQB1*02:02	P	A	DPA1*01:03	DPB1*02:01	1	0	0	0	1			867	0	1	0	0.00101833	1140	981	0	0	33.5951	0.4628	1
868	A	A	A*29:02	A	C*16:01	B*44:03	A	DRA*01:01	DRB4*01:01	A	DRB1*07:01	A	DQA1*02:01	DQB1*02:02	P	A	DPA1*01:03	DPB1*04:01	2	0	0	1	1			868	0	1	0	0.00101833	1140	981	0	0	33.5951	0.4628	1
869	A	A	A*29:02	A	C*16:01	B*44:03	A	DRA*01:01	DRB4*01:01	A	DRB1*07:01	A	DQA1*02:01	DQB1*02:02	P	A	DPA1*01:03	DPB1*04:02	2	2	0	0	0			869	2	0	0.00175439	0	1138	982	Inf	0.161792	Inf	0.5025	1
870	A	A	A*29:02	A	C*16:01	B*44:03	A	DRA*01:01	DRB4*01:01	A	DRB1*07:01	A	DQA1*02:01	DQB1*02:02	P	A	DPA1*01:03	DPB1*23:01	2	0	0	0	2			870	0	2	0	0.00203666	1140	980	0	0	4.58559	0.214	1
871	A	A	A*29:02	A	C*16:01	B*44:03	A	DRA*01:01	DRB4*01:01	A	DRB1*07:01	A	DQA1*02:01	DQB1*02:02	P	A	DPA1*01:04	DPB1*15:01	1	1	0	0	0			871	1	0	0.000877193	0	1139	982	Inf	0.0221025	Inf	1	1
872	A	A	A*29:02	A	C*16:01	B*44:03	A	DRA*01:01	DRB4*01:01	A	DRB1*07:01	A	DQA1*02:01	DQB1*02:02	P	P	DPA1*02:02	DPB1*01:01	1	0	0	0	1			872	0	1	0	0.00101833	1140	981	0	0	33.5951	0.4628	1
873	A	A	A*29:02	A	C*16:01	B*44:03	A	DRA*01:01	DRB4*01:01	A	DRB1*07:01	A	DQA1*02:01	DQB1*06:02	P	A	DPA1*01:03	DPB1*04:01	1	0	0	1	0			873	0	0	0	0	1140	982	-	-	-	-	-
874	A	A	A*29:02	A	C*16:01	B*44:03	A	DRA*01:01	DRB4*01:01	A	DRB1*07:01	A	DQA1*02:01	DQB1*06:03	P	A	DPA1*01:03	DPB1*04:01	1	1	0	0	0			874	1	0	0.000877193	0	1139	982	Inf	0.0221025	Inf	1	1
875	A	A	A*29:02	A	C*16:01	B*44:03	A	DRA*01:01	DRB4*01:01	A	DRB1*07:01	A	DQA1*02:01	DQB1*06:04	A	P	DPA1*02:01	DPB1*11:01	1	1	0	0	0			875	1	0	0.000877193	0	1139	982	Inf	0.0221025	Inf	1	1
876	A	A	A*29:02	A	C*16:01	B*44:03	A	DRA*01:01	DRB4*01:01/03	A	DRB1*07:01	A	DQA1*02:01	DQB1*02:02	A	P	DPA1*02:01	DPB1*10:01	1	0	0	0	1			876	0	1	0	0.00101833	1140	981	0	0	33.5951	0.4628	1
877	A	A	A*29:02	A	C*16:01	B*44:03	A	DRA*01:01	DRB4*01:01/03	A	DRB1*07:01	A	DQA1*02:01	DQB1*02:02	A	P	DPA1*02:01	DPB1*11:01	3	2	0	0	1			877	2	1	0.00175439	0.00101833	1138	981	1.72365	0.0896004	101.76	1	1
878	A	A	A*29:02	A	C*16:01	B*44:03	A	DRA*01:01	DRB4*01:01/03	A	DRB1*07:01	A	DQA1*02:01	DQB1*02:02	A	P	DPA1*02:02	DPB1*01:01	1	1	0	0	0			878	1	0	0.000877193	0	1139	982	Inf	0.0221025	Inf	1	1
879	A	A	A*29:02	A	C*16:01	B*44:03	A	DRA*01:01	DRB4*01:01/03	A	DRB1*07:01	A	DQA1*02:01	DQB1*02:02	P	A	DPA1*01:03	DPB1*02:01	3	2	0	1	0			879	2	0	0.00175439	0	1138	982	Inf	0.161792	Inf	0.5025	1
880	A	A	A*29:02	A	C*16:01	B*44:03	A	DRA*01:01	DRB4*01:01/03	A	DRB1*07:01	A	DQA1*02:01	DQB1*02:02	P	A	DPA1*01:03	DPB1*04:01	4	1	0	0	3			880	1	3	0.000877193	0.00305499	1139	979	0.286665	0.00545809	3.57698	0.3417	1
881	A	A	A*29:02	A	C*16:01	B*44:03	A	DRA*01:01	DRB4*01:01/03	A	DRB1*07:01	A	DQA1*02:01	DQB1*02:02	P	P	DPA1*02:01	DPB1*11:01	3	2	0	0	1			881	2	1	0.00175439	0.00101833	1138	981	1.72365	0.0896004	101.76	1	1
882	A	A	A*29:02	A	C*16:01	B*44:03	A	DRA*01:01	DRB4*01:03	A	DRB1*04:04	A	DQA1*03:01	DQB1*03:02	P	A	DPA1*01:60	DPB1*04:01	1	0	0	0	1			882	0	1	0	0.00101833	1140	981	0	0	33.5951	0.4628	1
883	A	A	A*29:02	A	C*16:01	B*44:03	A	DRA*01:01	absent	P	DRB1*01:01	A	DQA1*01:01	DQB1*05:01	P	A	DPA1*01:03	DPB1*04:01	2	1	0	0	1			883	1	1	0.000877193	0.00101833	1139	981	0.861344	0.0109701	67.6428	1	1
884	A	A	A*29:02	A	C*16:01	B*44:03	A	DRA*01:02	DRB5*01:01	A	DRB1*15:01	P	DQA1*01:02	DQB1*06:02	P	A	DPA1*01:03	DPB1*04:01	4	3	0	0	1			884	3	1	0.00263158	0.00101833	1137	981	2.58724	0.207368	135.928	0.6288	1
885	A	A	A*29:02	A	C*16:01	B*44:04	A	DRA*01:02	DRB5*01:01	A	DRB1*15:01	P	DQA1*01:02	DQB1*06:02	P	A	DPA1*01:03	DPB1*105:01	1	0	0	0	1			885	0	1	0	0.00101833	1140	981	0	0	33.5951	0.4628	1
886	A	A	A*29:02	A	C*16:02	B*51:08	P	DRA*01:02	DRB3*01:01	A	DRB1*03:01	A	DQA1*03:03	DQB1*02:01	P	A	DPA1*01:03	DPB1*04:01	1	0	1	0	0			886	0	0	0	0	1140	982	-	-	-	-	-
887	A	A	A*29:02	A	C*16:26	B*44:03	A	DRA*01:01	DRB4*01:01	A	DRB1*07:01	A	DQA1*02:01	DQB1*06:04	A	P	DPA1*02:01	DPB1*11:01	1	1	0	0	0			887	1	0	0.000877193	0	1139	982	Inf	0.0221025	Inf	1	1
888	A	A	A*29:02	A	C*18:01	B*81:01	P	DRA*01:01	DRB5*01:01	A	DRB1*15:03	P	DQA1*01:02	DQB1*06:02	P	A	DPA1*01:03	DPB1*18:01	1	0	0	0	1			888	0	1	0	0.00101833	1140	981	0	0	33.5951	0.4628	1
889	A	A	A*31:01	A	C*01:02	B*56:01	A	DRA*01:02	DRB3*02:02	A	DRB1*14:54	A	DQA1*01:04	DQB1*05:03	P	A	DPA1*01:03	DPB1*04:01	1	1	0	0	0			889	1	0	0.000877193	0	1139	982	Inf	0.0221025	Inf	1	1
890	A	A	A*31:01	A	C*02:02	B*27:02	A	DRA*01:01	DRB3*02:02	A	DRB1*11:01	A	DQA1*05:05	DQB1*03:01	P	A	DPA1*01:03	DPB1*04:02	1	1	0	0	0			890	1	0	0.000877193	0	1139	982	Inf	0.0221025	Inf	1	1
891	A	A	A*31:01	A	C*03:03	B*15:01	P	DRA*01:01	DRB4*01:03	A	DRB1*04:01	A	DQA1*03:01	DQB1*03:02	P	A	DPA1*01:03	DPB1*04:01	1	0	0	1	0			891	0	0	0	0	1140	982	-	-	-	-	-
892	A	A	A*31:01	A	C*03:04	B*15:01	P	DRA*01:01	DRB4*01:03	A	DRB1*04:01	A	DQA1*03:01	DQB1*03:02	P	A	DPA1*01:03	DPB1*04:01	1	0	0	0	1			892	0	1	0	0.00101833	1140	981	0	0	33.5951	0.4628	1
893	A	A	A*31:01	A	C*03:04	B*40:01	P	DRA*01:01	DRB4*01:03	A	DRB1*04:04	A	DQA1*03:01	DQB1*03:02	A	P	DPA1*02:01	DPB1*10:01	1	1	0	0	0			893	1	0	0.000877193	0	1139	982	Inf	0.0221025	Inf	1	1
894	A	A	A*31:01	A	C*03:04	B*40:01	P	DRA*01:01	DRB4*01:03	A	DRB1*04:04	A	DQA1*03:01	DQB1*03:02	P	A	DPA1*01:03	DPB1*02:01	1	0	0	0	1			894	0	1	0	0.00101833	1140	981	0	0	33.5951	0.4628	1
895	A	A	A*31:01	A	C*03:04	B*40:01	P	DRA*01:01	DRB4*01:03	A	DRB1*04:04	A	DQA1*03:01	DQB1*03:02	P	A	DPA1*01:03	DPB1*04:01	2	1	0	0	1			895	1	1	0.000877193	0.00101833	1139	981	0.861344	0.0109701	67.6428	1	1
896	A	A	A*31:01	A	C*03:04	B*40:01	P	DRA*01:01	DRB4*01:03	A	DRB1*04:04	A	DQA1*03:01	DQB1*03:02	P	A	DPA1*01:03	DPB1*04:02	2	1	0	1	0			896	1	0	0.000877193	0	1139	982	Inf	0.0221025	Inf	1	1
897	A	A	A*31:01	A	C*03:04	B*40:01	P	DRA*01:02	DRB5*01:01	A	DRB1*15:01	P	DQA1*01:02	DQB1*06:02	A	P	DPA1*02:01	DPB1*13:01	1	1	0	0	0			897	1	0	0.000877193	0	1139	982	Inf	0.0221025	Inf	1	1
898	A	A	A*31:01	A	C*03:04	B*40:01	P	DRA*01:02	DRB5*01:01	A	DRB1*15:01	P	DQA1*01:02	DQB1*06:02	P	A	DPA1*01:03	DPB1*04:02	1	1	0	0	0			898	1	0	0.000877193	0	1139	982	Inf	0.0221025	Inf	1	1
899	A	A	A*31:01	A	C*04:01	B*35:01	A	DRA*01:01	absent	P	DRB1*01:01	A	DQA1*01:01	DQB1*05:01	P	A	DPA1*01:03	DPB1*02:01	1	1	0	0	0			899	1	0	0.000877193	0	1139	982	Inf	0.0221025	Inf	1	1
900	A	A	A*31:01	A	C*04:01	B*35:01	A	DRA*01:01	absent	P	DRB1*01:01	A	DQA1*01:01	DQB1*05:01	P	A	DPA1*01:03	DPB1*04:01	2	2	0	0	0			900	2	0	0.00175439	0	1138	982	Inf	0.161792	Inf	0.5025	1
901	A	A	A*31:01	A	C*04:01	B*35:02	P	DRA*01:01	DRB3*02:02	A	DRB1*11:04	A	DQA1*05:05	DQB1*03:01	P	A	DPA1*01:03	DPB1*02:01	1	1	0	0	0			901	1	0	0.000877193	0	1139	982	Inf	0.0221025	Inf	1	1
902	A	A	A*31:01	A	C*04:01	B*35:02	P	DRA*01:01	DRB4*01:03	A	DRB1*04:03	A	DQA1*03:01	DQB1*03:05	P	A	DPA1*01:03	DPB1*04:01	4	1	0	0	3			902	1	3	0.000877193	0.00305499	1139	979	0.286665	0.00545809	3.57698	0.3417	1
903	A	A	A*31:01	A	C*04:01	B*35:02	P	DRA*01:01	DRB4*01:03	A	DRB1*04:03	A	DQA1*03:01	DQB1*03:05	P	A	DPA1*01:03	DPB1*23:01	1	1	0	0	0			903	1	0	0.000877193	0	1139	982	Inf	0.0221025	Inf	1	1
904	A	A	A*31:01	A	C*04:01	B*44:03	A	DRA*01:01	absent	P	DRB1*01:01	A	DQA1*01:01	DQB1*05:01	A	P	DPA1*02:06	DPB1*05:01	1	1	0	0	0			904	1	0	0.000877193	0	1139	982	Inf	0.0221025	Inf	1	1
905	A	A	A*31:01	A	C*06:02	B*57:01	P	DRA*01:01	DRB4*01:03	A	DRB1*07:01	A	DQA1*02:01	DQB1*03:03	A	P	DPA1*02:01	DPB1*35:01	1	0	1	0	0			905	0	0	0	0	1140	982	-	-	-	-	-
906	A	A	A*31:01	A	C*07:01	B*15:17	P	DRA*01:02	DRB3*03:01	A	DRB1*13:02	A	DQA1*01:02	DQB1*06:04	P	A	DPA1*01:03	DPB1*04:02	1	1	0	0	0			906	1	0	0.000877193	0	1139	982	Inf	0.0221025	Inf	1	1
907	A	A	A*31:01	A	C*08:02	B*14:02	A	DRA*01:01	DRB5*02:02	A	DRB1*16:01	P	DQA1*01:02	DQB1*05:02	P	A	DPA1*01:03	DPB1*16:01	1	1	0	0	0			907	1	0	0.000877193	0	1139	982	Inf	0.0221025	Inf	1	1
908	A	A	A*31:01	A	C*08:02	B*14:02	A	DRA*01:01	absent	P	DRB1*01:02	A	DQA1*01:01	DQB1*05:01	A	P	DPA1*02:01	DPB1*01:01	1	1	0	0	0			908	1	0	0.000877193	0	1139	982	Inf	0.0221025	Inf	1	1
909	A	A	A*31:01	A	C*08:02	B*14:02	A	DRA*01:02	DRB3*01:01	A	DRB1*13:03	A	DQA1*05:05	DQB1*03:01	P	A	DPA1*01:03	DPB1*02:01	1	1	0	0	0			909	1	0	0.000877193	0	1139	982	Inf	0.0221025	Inf	1	1
910	A	A	A*31:01	A	C*12:03	B*38:01	A	DRA*01:01	DRB4*01:03	A	DRB1*04:02	A	DQA1*03:01	DQB1*03:02	P	A	DPA1*01:03	DPB1*04:01	2	2	0	0	0			910	2	0	0.00175439	0	1138	982	Inf	0.161792	Inf	0.5025	1
911	A	A	A*31:01	A	C*12:03	B*39:01	A	DRA*01:01	DRB4*01:01	A	DRB1*07:01	A	DQA1*02:01	DQB1*02:02	P	A	DPA1*01:03	DPB1*03:01	1	1	0	0	0			911	1	0	0.000877193	0	1139	982	Inf	0.0221025	Inf	1	1
912	A	A	A*31:01	A	C*12:03	B*39:01	A	DRA*01:02	DRB3*02:02	A	DRB1*12:01	A	DQA1*05:05	DQB1*03:01	P	A	DPA1*01:03	DPB1*04:01	1	1	0	0	0			912	1	0	0.000877193	0	1139	982	Inf	0.0221025	Inf	1	1
913	A	A	A*31:01	A	C*15:02	B*51:01	P	DRA*01:01	DRB3*02:02	A	DRB1*11:01	A	DQA1*05:05	DQB1*03:01	P	A	DPA1*01:03	DPB1*04:01	1	1	0	0	0			913	1	0	0.000877193	0	1139	982	Inf	0.0221025	Inf	1	1
914	A	A	A*31:01	A	C*15:02	B*51:01	P	DRA*01:01	DRB4*01:01	A	DRB1*07:01	A	DQA1*02:01	DQB1*02:02	A	P	DPA1*02:02	DPB1*01:01	1	1	0	0	0			914	1	0	0.000877193	0	1139	982	Inf	0.0221025	Inf	1	1
915	A	A	A*31:01	A	C*15:02	B*51:01	P	DRA*01:01	absent	P	DRB1*01:01	A	DQA1*01:01	DQB1*05:01	P	A	DPA1*01:03	DPB1*04:01	3	1	0	0	2			915	1	2	0.000877193	0.00203666	1139	980	0.430366	0.00729143	8.27899	0.5991	1
916	A	A	A*31:01	A	C*15:02	B*51:01	P	DRA*01:02	DRB5*01:01	A	DRB1*15:01	P	DQA1*01:02	DQB1*06:02	P	A	DPA1*01:03	DPB1*16:01	1	0	0	0	1			916	0	1	0	0.00101833	1140	981	0	0	33.5951	0.4628	1
917	A	A	A*31:01	P	C*07:02	B*07:02	P	DRA*01:02	DRB5*01:01	A	DRB1*15:01	P	DQA1*01:02	DQB1*06:02	P	A	DPA1*01:03	DPB1*02:01	1	1	0	0	0			917	1	0	0.000877193	0	1139	982	Inf	0.0221025	Inf	1	1
918	A	A	A*31:01	P	C*07:02	B*49:01	A	DRA*01:01	DRB3*02:02	A	DRB1*11:02	A	DQA1*05:05	DQB1*03:19	P	A	DPA1*01:03	DPB1*04:01	1	0	0	1	0			918	0	0	0	0	1140	982	-	-	-	-	-
919	A	A	A*31:01	P	C*07:02	B*49:01	A	DRA*01:02	DRB5*01:01	A	DRB1*15:01	P	DQA1*01:02	DQB1*06:02	P	A	DPA1*01:03	DPB1*20:01	1	0	0	1	0			919	0	0	0	0	1140	982	-	-	-	-	-
920	A	A	A*32:01	A	C*01:02	B*27:05	A	DRA*01:01	DRB4*01:03	A	DRB1*04:03	A	DQA1*03:01	DQB1*03:02	P	A	DPA1*01:03	DPB1*104:01	1	0	0	0	1			920	0	1	0	0.00101833	1140	981	0	0	33.5951	0.4628	1
921	A	A	A*32:01	A	C*01:02	B*51:01	A	DRA*01:02	DRB3*01:01	A	DRB1*13:01	A	DQA1*01:03	DQB1*06:03	P	A	DPA1*01:03	DPB1*02:01	1	0	1	0	0			921	0	0	0	0	1140	982	-	-	-	-	-
922	A	A	A*32:01	A	C*02:02	B*07:02	P	DRA*01:02	DRB5*01:01	A	DRB1*15:01	P	DQA1*01:02	DQB1*06:02	P	A	DPA1*01:03	DPB1*04:01	1	0	0	0	1			922	0	1	0	0.00101833	1140	981	0	0	33.5951	0.4628	1
923	A	A	A*32:01	A	C*02:02	B*27:02	A	DRA*01:02	DRB3*01:01	A	DRB1*13:01	A	DQA1*01:03	DQB1*06:03	A	P	DPA1*02:01	DPB1*10:01	4	0	0	0	4		#	923	0	4	0	0.00407332	1140	978	0	0	1.30314	0.04571	1
924	A	A	A*32:01	A	C*02:02	B*27:05	A	DRA*01:01	DRB3*02:02	A	DRB1*11:02	A	DQA1*05:05	DQB1*03:01	P	A	DPA1*01:03	DPB1*04:01	1	1	0	0	0			924	1	0	0.000877193	0	1139	982	Inf	0.0221025	Inf	1	1
925	A	A	A*32:01	A	C*02:02	B*40:02	P	DRA*01:01	DRB3*02:02	A	DRB1*13:01	A	DQA1*01:03	DQB1*06:03	P	A	DPA1*01:03	DPB1*02:01	1	1	0	0	0			925	1	0	0.000877193	0	1139	982	Inf	0.0221025	Inf	1	1
926	A	A	A*32:01	A	C*02:02	B*40:02	P	DRA*01:01	DRB3*02:02	A	DRB1*13:01	A	DQA1*01:03	DQB1*06:03	P	A	DPA1*01:03	DPB1*03:01	1	0	0	0	1			926	0	1	0	0.00101833	1140	981	0	0	33.5951	0.4628	1
927	A	A	A*32:01	A	C*02:02	B*40:02	P	DRA*01:01	DRB5*02:02	A	DRB1*16:01	P	DQA1*01:02	DQB1*05:02	P	A	DPA1*01:03	DPB1*04:01	1	1	0	0	0			927	1	0	0.000877193	0	1139	982	Inf	0.0221025	Inf	1	1
928	A	A	A*32:01	A	C*02:02	B*40:02	P	DRA*01:01	DRB5*02:02	A	DRB1*16:02	P	DQA1*01:02	DQB1*05:02	P	A	DPA1*01:03	DPB1*03:01	1	1	0	0	0			928	1	0	0.000877193	0	1139	982	Inf	0.0221025	Inf	1	1
929	A	A	A*32:01	A	C*02:02	B*40:02	P	DRA*01:01	DRB5*02:02	A	DRB1*16:02	P	DQA1*01:02	DQB1*05:02	P	A	DPA1*01:03	DPB1*04:01	1	1	0	0	0			929	1	0	0.000877193	0	1139	982	Inf	0.0221025	Inf	1	1
930	A	A	A*32:01	A	C*02:02	B*40:02	P	DRA*01:02	DRB5*01:01	A	DRB1*15:01	P	DQA1*01:02	DQB1*06:02	P	A	DPA1*01:03	DPB1*04:01	1	1	0	0	0			930	1	0	0.000877193	0	1139	982	Inf	0.0221025	Inf	1	1
931	A	A	A*32:01	A	C*03:03	B*15:01	P	DRA*01:01	DRB3*02:02	A	DRB1*11:02	A	DQA1*05:05	DQB1*03:19	A	P	DPA1*02:01	DPB1*11:01	1	1	0	0	0			931	1	0	0.000877193	0	1139	982	Inf	0.0221025	Inf	1	1
932	A	A	A*32:01	A	C*03:03	B*15:01	P	DRA*01:01	DRB3*02:02	A	DRB1*13:01	A	DQA1*01:03	DQB1*06:03	A	P	DPA1*02:07	DPB1*19:01	1	0	0	0	1			932	0	1	0	0.00101833	1140	981	0	0	33.5951	0.4628	1
933	A	A	A*32:01	A	C*03:03	B*15:01	P	DRA*01:02	DRB3*02:02	A	DRB1*14:54	A	DQA1*01:04	DQB1*05:03	P	A	DPA1*01:03	DPB1*04:01	1	0	0	1	0			933	0	0	0	0	1140	982	-	-	-	-	-
934	A	A	A*32:01	A	C*03:03	B*15:01	P	DRA*01:02	DRB5*01:01	A	DRB1*15:01	P	DQA1*01:02	DQB1*06:02	A	P	DPA1*02:01	DPB1*13:01	1	1	0	0	0			934	1	0	0.000877193	0	1139	982	Inf	0.0221025	Inf	1	1
935	A	A	A*32:01	A	C*03:04	B*15:01	P	DRA*01:01	DRB3*02:02	A	DRB1*13:01	A	DQA1*01:03	DQB1*06:03	A	P	DPA1*02:07	DPB1*19:01	1	1	0	0	0			935	1	0	0.000877193	0	1139	982	Inf	0.0221025	Inf	1	1
936	A	A	A*32:01	A	C*03:04	B*15:01	P	DRA*01:01	DRB4*01:03	A	DRB1*04:01	A	DQA1*03:01	DQB1*03:02	P	A	DPA1*01:03	DPB1*03:01	1	1	0	0	0			936	1	0	0.000877193	0	1139	982	Inf	0.0221025	Inf	1	1
937	A	A	A*32:01	A	C*03:04	B*40:01	P	DRA*01:01	DRB4*01:03	A	DRB1*04:04	A	DQA1*03:01	DQB1*03:02	P	A	DPA1*01:03	DPB1*04:01	1	0	0	0	1			937	0	1	0	0.00101833	1140	981	0	0	33.5951	0.4628	1
938	A	A	A*32:01	A	C*03:04	B*40:01	P	DRA*01:02	absent	A	DRB1*08:04	A	DQA1*04:01	DQB1*04:02	P	A	DPA1*01:03	DPB1*02:01	1	0	0	0	1			938	0	1	0	0.00101833	1140	981	0	0	33.5951	0.4628	1
939	A	A	A*32:01	A	C*04:01	B*35:02	P	DRA*01:01	DRB3*02:02	A	DRB1*11:04	A	DQA1*05:05	DQB1*03:01	A	P	DPA1*02:01	DPB1*11:01	1	1	0	0	0			939	1	0	0.000877193	0	1139	982	Inf	0.0221025	Inf	1	1
940	A	A	A*32:01	A	C*04:01	B*35:02	P	DRA*01:01	DRB3*02:02	A	DRB1*11:04	A	DQA1*05:05	DQB1*03:01	P	A	DPA1*01:03	DPB1*02:01	1	0	0	0	1			940	0	1	0	0.00101833	1140	981	0	0	33.5951	0.4628	1
941	A	A	A*32:01	A	C*04:01	B*35:08	P	DRA*01:01	DRB3*02:02	A	DRB1*11:01	A	DQA1*05:05	DQB1*03:01	P	A	DPA1*01:03	DPB1*04:01	1	0	0	0	1			941	0	1	0	0.00101833	1140	981	0	0	33.5951	0.4628	1
942	A	A	A*32:01	A	C*04:01	B*44:03	A	DRA*01:01	DRB3*02:02	A	DRB1*11:04	A	DQA1*05:05	DQB1*03:01	P	A	DPA1*01:03	DPB1*04:02	1	0	0	0	1			942	0	1	0	0.00101833	1140	981	0	0	33.5951	0.4628	1
943	A	A	A*32:01	A	C*04:01	B*44:03	A	DRA*01:01	DRB4*01:03	A	DRB1*07:01	A	DQA1*02:01	DQB1*02:02	P	A	DPA1*01:03	DPB1*02:01	1	0	0	0	1			943	0	1	0	0.00101833	1140	981	0	0	33.5951	0.4628	1
944	A	A	A*32:01	A	C*04:01	B*44:03	A	DRA*01:01	absent	P	DRB1*01:02	A	DQA1*01:01	DQB1*05:01	P	A	DPA1*01:03	DPB1*02:01	3	1	0	0	2			944	1	2	0.000877193	0.00203666	1139	980	0.430366	0.00729143	8.27899	0.5991	1
945	A	A	A*32:01	A	C*04:01	B*44:03	A	DRA*01:01	absent	P	DRB1*01:02	A	DQA1*01:01	DQB1*05:01	P	A	DPA1*01:03	DPB1*04:01	1	0	0	0	1			945	0	1	0	0.00101833	1140	981	0	0	33.5951	0.4628	1
946	A	A	A*32:01	A	C*05:01	B*44:02	A	DRA*01:01	DRB4*01:01/03	A	DRB1*07:01	A	DQA1*02:01	DQB1*02:02	P	A	DPA1*01:03	DPB1*04:02	1	0	0	0	1			946	0	1	0	0.00101833	1140	981	0	0	33.5951	0.4628	1
947	A	A	A*32:01	A	C*05:01	B*44:02	A	DRA*01:01	DRB4*01:03	A	DRB1*04:07	A	DQA1*03:03	DQB1*03:01	P	A	DPA1*01:03	DPB1*04:01	1	0	0	0	1			947	0	1	0	0.00101833	1140	981	0	0	33.5951	0.4628	1
948	A	A	A*32:01	A	C*05:01	B*44:02	A	DRA*01:02	DRB3*01:01	A	DRB1*13:01	A	DQA1*01:03	DQB1*06:03	P	A	DPA1*01:03	DPB1*04:01	2	1	1	0	0			948	1	0	0.000877193	0	1139	982	Inf	0.0221025	Inf	1	1
949	A	A	A*32:01	A	C*05:01	B*44:02	P	DRA*01:02	DRB3*01:01	A	DRB1*13:01	A	DQA1*01:03	DQB1*06:03	P	A	DPA1*01:03	DPB1*04:01	1	0	0	0	1			949	0	1	0	0.00101833	1140	981	0	0	33.5951	0.4628	1
950	A	A	A*32:01	A	C*06:02	B*13:02	P	DRA*01:01	DRB4*01:03	A	DRB1*07:01	A	DQA1*02:01	DQB1*02:02	P	A	DPA1*01:03	DPB1*04:02	1	0	0	0	1			950	0	1	0	0.00101833	1140	981	0	0	33.5951	0.4628	1
951	A	A	A*32:01	A	C*06:02	B*57:01	P	DRA*01:01	DRB4*01:03	A	DRB1*07:01	A	DQA1*02:01	DQB1*03:03	P	A	DPA1*01:03	DPB1*02:01	1	0	1	0	0			951	0	0	0	0	1140	982	-	-	-	-	-
952	A	A	A*32:01	A	C*06:02	B*57:01	P	DRA*01:01	DRB4*01:03	A	DRB1*07:01	A	DQA1*02:01	DQB1*03:03	P	A	DPA1*01:03	DPB1*03:01	1	1	0	0	0			952	1	0	0.000877193	0	1139	982	Inf	0.0221025	Inf	1	1
953	A	A	A*32:01	A	C*06:02	B*57:01	P	DRA*01:01	DRB4*01:03	A	DRB1*07:01	A	DQA1*02:01	DQB1*03:03	P	P	DPA1*01:58	DPB1*04:01	1	1	0	0	0			953	1	0	0.000877193	0	1139	982	Inf	0.0221025	Inf	1	1
954	A	A	A*32:01	A	C*07:01	B*49:01	A	DRA*01:01	DRB3*02:24	A	DRB1*14:01	A	DQA1*01:04	DQB1*05:03	P	A	DPA1*01:03	DPB1*04:02	1	1	0	0	0			954	1	0	0.000877193	0	1139	982	Inf	0.0221025	Inf	1	1
955	A	A	A*32:01	A	C*07:04	B*44:02	A	DRA*01:01	DRB5*02:02	A	DRB1*16:01	P	DQA1*01:02	DQB1*05:02	P	A	DPA1*01:03	DPB1*03:01	1	0	0	1	0			955	0	0	0	0	1140	982	-	-	-	-	-
956	A	A	A*32:01	A	C*08:02	B*14:01	P	DRA*01:01	DRB4*01:01	A	DRB1*07:01	A	DQA1*02:01	DQB1*02:02	P	A	DPA1*01:03	DPB1*02:01	1	1	0	0	0			956	1	0	0.000877193	0	1139	982	Inf	0.0221025	Inf	1	1
957	A	A	A*32:01	A	C*08:02	B*14:01	P	DRA*01:01	DRB4*01:01	A	DRB1*07:01	A	DQA1*02:01	DQB1*02:02	P	A	DPA1*01:03	DPB1*04:01	2	1	0	0	1			957	1	1	0.000877193	0.00101833	1139	981	0.861344	0.0109701	67.6428	1	1
958	A	A	A*32:01	A	C*12:03	B*38:01	A	DRA*01:01	absent	P	DRB1*01:02	A	DQA1*01:01	DQB1*05:01	P	A	DPA1*01:03	DPB1*04:01	1	0	0	0	1			958	0	1	0	0.00101833	1140	981	0	0	33.5951	0.4628	1
959	A	A	A*32:01	A	C*12:03	B*38:01	A	DRA*01:02	DRB5*01:02	A	DRB1*15:02	P	DQA1*01:03	DQB1*06:01	A	P	DPA1*02:01	DPB1*17:01	1	0	0	0	1			959	0	1	0	0.00101833	1140	981	0	0	33.5951	0.4628	1
960	A	A	A*32:01	A	C*15:02	B*27:07	P	DRA*01:01	DRB3*02:02	A	DRB1*11:04	A	DQA1*05:05	DQB1*03:01	P	A	DPA1*01:03	DPB1*04:01	2	0	0	0	2			960	0	2	0	0.00203666	1140	980	0	0	4.58559	0.214	1
961	A	A	A*32:01	A	C*15:02	B*27:07	P	DRA*01:01	DRB3*02:02	A	DRB1*11:04	A	DQA1*05:05	DQB1*06:03	P	A	DPA1*01:03	DPB1*04:01	1	0	0	0	1			961	0	1	0	0.00101833	1140	981	0	0	33.5951	0.4628	1
962	A	A	A*32:01	A	C*15:02	B*51:01	P	DRA*01:01	DRB4*01:03	A	DRB1*04:01	A	DQA1*03:01	DQB1*03:02	A	P	DPA1*02:01	DPB1*09:01	1	1	0	0	0			962	1	0	0.000877193	0	1139	982	Inf	0.0221025	Inf	1	1
963	A	A	A*32:01	A	C*15:05	B*07:05	P	DRA*01:01	absent	P	DRB1*10:01	A	DQA1*01:05	DQB1*05:01	P	A	DPA1*01:03	DPB1*04:02	1	1	0	0	0			963	1	0	0.000877193	0	1139	982	Inf	0.0221025	Inf	1	1
964	A	A	A*32:01	A	C*16:01	B*44:03	A	DRA*01:01	DRB4*01:01	A	DRB1*07:01	A	DQA1*02:01	DQB1*02:02	P	A	DPA1*01:03	DPB1*03:01	1	1	0	0	0			964	1	0	0.000877193	0	1139	982	Inf	0.0221025	Inf	1	1
965	A	A	A*32:01	A	C*16:01	B*44:03	A	DRA*01:01	DRB4*01:01/03	A	DRB1*07:01	A	DQA1*02:01	DQB1*06:03	P	A	DPA1*01:03	DPB1*03:01	1	0	0	0	1			965	0	1	0	0.00101833	1140	981	0	0	33.5951	0.4628	1
966	A	A	A*32:01	A	C*16:01	B*44:03	A	DRA*01:02	DRB5*01:02	A	DRB1*15:01	P	DQA1*01:02	DQB1*06:02	P	A	DPA1*01:03	DPB1*02:01	1	0	1	0	0			966	0	0	0	0	1140	982	-	-	-	-	-
967	A	A	A*32:01	A	C*17:01	B*41:01	A	DRA*01:01	DRB4*01:03	A	DRB1*07:01	A	DQA1*02:01	DQB1*03:03	A	P	DPA1*02:01	DPB1*09:01	1	0	0	0	1			967	0	1	0	0.00101833	1140	981	0	0	33.5951	0.4628	1
968	A	A	A*32:01	P	C*07:02	B*07:02	P	DRA*01:01	DRB3*02:02	A	DRB1*11:04	A	DQA1*05:09	DQB1*03:483	P	A	DPA1*01:03	DPB1*04:01	1	1	0	0	0			968	1	0	0.000877193	0	1139	982	Inf	0.0221025	Inf	1	1
969	A	A	A*32:01	P	C*07:02	B*07:02	P	DRA*01:01	DRB4*01:03	A	DRB1*04:04	A	DQA1*03:01	DQB1*06:04	P	A	DPA1*01:03	DPB1*04:01	1	0	0	0	1			969	0	1	0	0.00101833	1140	981	0	0	33.5951	0.4628	1
970	A	A	A*32:01	P	C*07:02	B*07:02	P	DRA*01:02	DRB5*01:01	A	DRB1*15:01	P	DQA1*01:02	DQB1*06:02	P	A	DPA1*01:03	DPB1*02:01	1	1	0	0	0			970	1	0	0.000877193	0	1139	982	Inf	0.0221025	Inf	1	1
971	A	A	A*32:01	P	C*07:02	B*07:02	P	DRA*01:02	DRB5*01:01	A	DRB1*15:01	P	DQA1*01:02	DQB1*06:02	P	A	DPA1*01:03	DPB1*04:01	1	0	0	0	1			971	0	1	0	0.00101833	1140	981	0	0	33.5951	0.4628	1
972	A	A	A*32:01	P	C*07:02	B*07:02	P	DRA*01:02	DRB5*01:01	A	DRB1*15:01	P	DQA1*01:02	DQB1*06:03	P	A	DPA1*01:03	DPB1*04:01	1	1	0	0	0			972	1	0	0.000877193	0	1139	982	Inf	0.0221025	Inf	1	1
973	A	A	A*32:01	P	C*07:02	B*07:02	P	DRA*01:02	absent	A	DRB1*08:01	A	DQA1*04:02	DQB1*04:02	P	A	DPA1*01:03	DPB1*02:01	1	0	0	0	1			973	0	1	0	0.00101833	1140	981	0	0	33.5951	0.4628	1
974	A	A	A*32:01	P	C*07:02	B*39:06	A	DRA*01:02	DRB3*03:01	A	DRB1*13:02	A	DQA1*01:02	DQB1*06:09	P	A	DPA1*01:03	DPB1*104:01	1	1	0	0	0			974	1	0	0.000877193	0	1139	982	Inf	0.0221025	Inf	1	1
975	A	A	A*32:01	P	C*07:02	B*51:01	P	DRA*01:02	DRB5*01:01	A	DRB1*15:01	P	DQA1*01:02	DQB1*06:02	P	A	DPA1*01:03	DPB1*02:01	2	1	0	0	1			975	1	1	0.000877193	0.00101833	1139	981	0.861344	0.0109701	67.6428	1	1
976	A	A	A*33:01	A	C*02:02	B*44:03	A	DRA*01:01	absent	P	DRB1*01:02	A	DQA1*01:01	DQB1*05:01	P	A	DPA1*01:03	DPB1*04:01	1	1	0	0	0			976	1	0	0.000877193	0	1139	982	Inf	0.0221025	Inf	1	1
977	A	A	A*33:01	A	C*04:01	B*35:08	P	DRA*01:01	DRB3*02:02	A	DRB1*11:01	A	DQA1*05:05	DQB1*03:01	P	A	DPA1*01:03	DPB1*04:01	1	0	0	0	1			977	0	1	0	0.00101833	1140	981	0	0	33.5951	0.4628	1
978	A	A	A*33:01	A	C*04:01	B*53:01	A	DRA*01:01	DRB3*03:01	A	DRB1*13:02	A	DQA1*01:02	DQB1*05:01	A	P	DPA1*02:12	DPB1*04:01	1	0	0	0	1			978	0	1	0	0.00101833	1140	981	0	0	33.5951	0.4628	1
979	A	A	A*33:01	A	C*08:02	B*14:02	A	DRA*01:01	DRB3*02:02	A	DRB1*11:04	A	DQA1*01:03	DQB1*06:03	A	P	DPA1*02:01	DPB1*02:01	1	0	0	0	1			979	0	1	0	0.00101833	1140	981	0	0	33.5951	0.4628	1
980	A	A	A*33:01	A	C*08:02	B*14:02	A	DRA*01:01	DRB3*02:02	A	DRB1*11:04	A	DQA1*05:05	DQB1*03:01	P	A	DPA1*01:03	DPB1*02:01	1	1	0	0	0			980	1	0	0.000877193	0	1139	982	Inf	0.0221025	Inf	1	1
981	A	A	A*33:01	A	C*08:02	B*14:02	A	DRA*01:01	absent	A	DRB1*01:02	A	DQA1*01:01	DQB1*05:01	P	A	DPA1*01:03	DPB1*34:01	1	0	0	0	1			981	0	1	0	0.00101833	1140	981	0	0	33.5951	0.4628	1
982	A	A	A*33:01	A	C*08:02	B*14:02	A	DRA*01:01	absent	P	DRB1*01:02	A	DQA1*01:01	DQB1*05:01	A	P	DPA1*02:01	DPB1*01:01	1	1	0	0	0			982	1	0	0.000877193	0	1139	982	Inf	0.0221025	Inf	1	1
983	A	A	A*33:01	A	C*08:02	B*14:02	A	DRA*01:01	absent	P	DRB1*01:02	A	DQA1*01:01	DQB1*05:01	A	P	DPA1*02:01	DPB1*11:01	3	3	0	0	0			983	3	0	0.00263158	0	1137	982	Inf	0.356097	Inf	0.2538	1
984	A	A	A*33:01	A	C*08:02	B*14:02	A	DRA*01:01	absent	P	DRB1*01:02	A	DQA1*01:01	DQB1*05:01	A	P	DPA1*02:01	DPB1*13:01	1	0	0	0	1			984	0	1	0	0.00101833	1140	981	0	0	33.5951	0.4628	1
985	A	A	A*33:01	A	C*08:02	B*14:02	A	DRA*01:01	absent	P	DRB1*01:02	A	DQA1*01:01	DQB1*05:01	P	A	DPA1*01:03	DPB1*02:01	3	1	0	0	2			985	1	2	0.000877193	0.00203666	1139	980	0.430366	0.00729143	8.27899	0.5991	1
986	A	A	A*33:01	A	C*08:02	B*14:02	A	DRA*01:01	absent	P	DRB1*01:02	A	DQA1*01:01	DQB1*05:01	P	A	DPA1*01:03	DPB1*03:01	1	0	0	0	1			986	0	1	0	0.00101833	1140	981	0	0	33.5951	0.4628	1
987	A	A	A*33:01	A	C*08:02	B*14:02	A	DRA*01:01	absent	P	DRB1*01:02	A	DQA1*01:01	DQB1*05:01	P	A	DPA1*01:03	DPB1*04:01	5	3	0	0	2			987	3	2	0.00263158	0.00203666	1137	980	1.29272	0.147768	15.4999	1	1
988	A	A	A*33:01	A	C*08:02	B*14:02	A	DRA*01:01	absent	P	DRB1*01:02	A	DQA1*01:01	DQB1*05:01	P	A	DPA1*01:03	DPB1*04:02	4	3	0	0	1			988	3	1	0.00263158	0.00101833	1137	981	2.58724	0.207368	135.928	0.6288	1
989	A	A	A*33:01	A	C*08:02	B*14:02	A	DRA*01:01	absent	P	DRB1*01:02	A	DQA1*01:01	DQB1*05:01	P	A	DPA1*01:03	DPB1*104:01	16	5	0	0	11			989	5	11	0.00438596	0.0112016	1135	971	0.389033	0.105567	1.21969	0.0812	1
990	A	A	A*33:01	A	C*08:02	B*14:02	A	DRA*01:01	absent	P	DRB1*01:02	A	DQA1*01:01	DQB1*05:01	P	A	DPA1*01:03	DPB1*13:01	1	1	0	0	0			990	1	0	0.000877193	0	1139	982	Inf	0.0221025	Inf	1	1
991	A	A	A*33:01	A	C*08:02	B*14:02	A	DRA*01:01	absent	P	DRB1*01:02	A	DQA1*01:01	DQB1*05:01	P	A	DPA1*01:03	DPB1*34:01	4	1	0	0	3			991	1	3	0.000877193	0.00305499	1139	979	0.286665	0.00545809	3.57698	0.3417	1
992	A	A	A*33:01	A	C*08:02	B*14:02	A	DRA*01:01	absent	P	DRB1*10:01	A	DQA1*01:05	DQB1*05:01	P	A	DPA1*02:01	DPB1*35:01	1	0	0	0	1			992	0	1	0	0.00101833	1140	981	0	0	33.5951	0.4628	1
993	A	A	A*33:01	A	C*08:02	B*14:02	A	DRA*01:02	DRB3*01:01	A	DRB1*03:01	A	DQA1*05:01	DQB1*02:01	A	P	DPA1*02:01	DPB1*01:01	1	0	0	0	1			993	0	1	0	0.00101833	1140	981	0	0	33.5951	0.4628	1
994	A	A	A*33:01	A	C*08:02	B*14:02	A	DRA*01:02	DRB3*02:02	A	DRB1*12:01	A	DQA1*05:05	DQB1*03:01	P	A	DPA1*01:03	DPB1*04:02	2	1	0	0	1			994	1	1	0.000877193	0.00101833	1139	981	0.861344	0.0109701	67.6428	1	1
995	A	A	A*33:01	A	C*08:02	B*14:02	A	DRA*01:02	DRB3*02:02	A	DRB1*14:54	A	DQA1*01:04	DQB1*05:03	P	A	DPA1*01:03	DPB1*13:01	1	1	0	0	0			995	1	0	0.000877193	0	1139	982	Inf	0.0221025	Inf	1	1
996	A	A	A*33:03	A	C*03:02	B*58:01	A	DRA*01:01	DRB3*02:02	A	DRB1*03:01	A	DQA1*05:01	DQB1*02:01	A	P	DPA1*02:01	DPB1*01:01	2	2	0	0	0			996	2	0	0.00175439	0	1138	982	Inf	0.161792	Inf	0.5025	1
997	A	A	A*33:03	A	C*03:02	B*58:01	A	DRA*01:01	DRB3*02:02	A	DRB1*03:01	A	DQA1*05:01	DQB1*02:01	P	P	DPA1*02:02	DPB1*05:01	1	0	0	1	0			997	0	0	0	0	1140	982	-	-	-	-	-
998	A	A	A*33:03	A	C*03:02	B*58:01	A	DRA*01:01	DRB4*01:03	A	DRB1*04:02	A	DQA1*03:01	DQB1*03:02	A	P	DPA1*02:01	DPB1*13:01	1	0	0	0	1			998	0	1	0	0.00101833	1140	981	0	0	33.5951	0.4628	1
999	A	A	A*33:03	A	C*03:02	B*58:01	A	DRA*01:01	DRB4*01:03	A	DRB1*07:01	A	DQA1*02:01	DQB1*02:02	A	P	DPA1*02:01	DPB1*17:01	1	1	0	0	0			999	1	0	0.000877193	0	1139	982	Inf	0.0221025	Inf	1	1
1000	A	A	A*33:03	A	C*03:02	B*58:01	A	DRA*01:01	DRB4*01:03	A	DRB1*07:01	A	DQA1*02:01	DQB1*02:02	P	A	DPA1*01:03	DPB1*04:01	1	0	0	0	1			1000	0	1	0	0.00101833	1140	981	0	0	33.5951	0.4628	1
1001	A	A	A*33:03	A	C*03:02	B*58:01	A	DRA*01:02	DRB3*03:01	A	DRB1*13:02	A	DQA1*01:02	DQB1*06:09	P	A	DPA1*01:03	DPB1*02:01	1	0	0	0	1			1001	0	1	0	0.00101833	1140	981	0	0	33.5951	0.4628	1
1002	A	A	A*33:03	A	C*04:01	B*35:01	P	DRA*01:01	DRB4*01:03	A	DRB1*04:02	A	DQA1*03:01	DQB1*03:02	P	A	DPA1*01:03	DPB1*04:01	1	0	0	0	1			1002	0	1	0	0.00101833	1140	981	0	0	33.5951	0.4628	1
1003	A	A	A*33:03	A	C*05:01	B*44:02	A	DRA*01:01	DRB4*01:03	A	DRB1*04:03	A	DQA1*03:01	DQB1*03:02	P	A	DPA1*01:03	DPB1*03:01	1	0	0	1	0			1003	0	0	0	0	1140	982	-	-	-	-	-
1004	A	A	A*33:03	A	C*06:02	B*58:02	A	DRA*01:02	DRB5*01:01	A	DRB1*15:03	P	DQA1*01:02	DQB1*06:02	P	A	DPA1*01:03	DPB1*02:01	1	1	0	0	0			1004	1	0	0.000877193	0	1139	982	Inf	0.0221025	Inf	1	1
1005	A	A	A*33:03	A	C*07:01	B*49:01	A	DRA*01:01	DRB3*02:02	A	DRB1*11:04	A	DQA1*05:05	DQB1*03:01	P	A	DPA1*01:03	DPB1*04:01	1	0	0	0	1			1005	0	1	0	0.00101833	1140	981	0	0	33.5951	0.4628	1
1006	A	A	A*33:03	A	C*07:01	B*49:01	A	DRA*01:01	DRB3*02:02	A	DRB1*11:04	A	DQA1*05:05	DQB1*06:01	P	A	DPA1*01:03	DPB1*04:01	1	1	0	0	0			1006	1	0	0.000877193	0	1139	982	Inf	0.0221025	Inf	1	1
1007	A	A	A*33:03	A	C*07:04	B*18:01	P	DRA*01:02	DRB3*02:02	A	DRB1*12:02	A	DQA1*01:02	DQB1*06:02	P	A	DPA1*01:03	DPB1*18:01	1	0	0	0	1			1007	0	1	0	0.00101833	1140	981	0	0	33.5951	0.4628	1
1008	A	A	A*33:03	A	C*07:06	B*44:03	A	DRA*01:01	DRB3*02:02	A	DRB1*11:01	A	DQA1*05:05	DQB1*03:01	P	A	DPA1*01:03	DPB1*04:01	1	0	0	0	1			1008	0	1	0	0.00101833	1140	981	0	0	33.5951	0.4628	1
1009	A	A	A*33:03	A	C*12:03	B*18:01	P	DRA*01:01	DRB3*02:02	A	DRB1*11:04	A	DQA1*05:05	DQB1*03:01	P	A	DPA1*01:03	DPB1*104:01	1	1	0	0	0			1009	1	0	0.000877193	0	1139	982	Inf	0.0221025	Inf	1	1
1010	A	A	A*33:03	A	C*14:03	B*44:03	P	DRA*01:02	DRB3*01:01	A	DRB1*12:01	A	DQA1*05:08	DQB1*06:04	P	A	DPA1*01:03	DPB1*04:01	1	1	0	0	0			1010	1	0	0.000877193	0	1139	982	Inf	0.0221025	Inf	1	1
1011	A	A	A*33:03	A	C*16:01	B*52:01	P	DRA*01:02	DRB5*01:01	A	DRB1*15:01	P	DQA1*01:03	DQB1*06:01	P	A	DPA1*01:03	DPB1*40:01	1	1	0	0	0			1011	1	0	0.000877193	0	1139	982	Inf	0.0221025	Inf	1	1
1012	A	A	A*33:05	A	C*08:02	B*14:02	A	DRA*01:01	absent	P	DRB1*01:03	A	DQA1*05:05	DQB1*03:01	P	A	DPA1*01:03	DPB1*04:02	1	1	0	0	0			1012	1	0	0.000877193	0	1139	982	Inf	0.0221025	Inf	1	1
1013	A	A	A*34:02	A	C*02:02	B*27:05	A	DRA*01:01	DRB4*01:03	A	DRB1*04:03	A	DQA1*03:01	DQB1*03:02	P	A	DPA1*01:03	DPB1*104:01	1	0	1	0	0			1013	0	0	0	0	1140	982	-	-	-	-	-
1014	A	A	A*34:02	A	C*06:02	B*50:01	A	DRA*01:01	DRB3*02:02	A	DRB1*03:01	A	DQA1*05:01	DQB1*02:01	P	A	DPA1*01:03	DPB1*03:01	1	1	0	0	0			1014	1	0	0.000877193	0	1139	982	Inf	0.0221025	Inf	1	1
1015	A	A	A*34:02	A	C*07:01	B*08:01	A	DRA*01:02	DRB3*01:01	A	DRB1*03:01	A	DQA1*05:01	DQB1*02:01	A	P	DPA1*02:01	DPB1*01:01	1	1	0	0	0			1015	1	0	0.000877193	0	1139	982	Inf	0.0221025	Inf	1	1
1016	A	A	A*66:01	A	C*06:02	B*58:02	A	DRA*01:01	DRB3*02:02	A	DRB1*13:01	A	DQA1*03:03	DQB1*03:03	A	P	DPA1*02:02	DPB1*01:01	1	0	0	0	1			1016	0	1	0	0.00101833	1140	981	0	0	33.5951	0.4628	1
1017	A	A	A*66:01	A	C*06:02	B*58:02	A	DRA*01:01	DRB3*02:02	A	DRB1*13:01	A	DQA1*03:03	DQB1*03:03	P	A	DPA1*01:03	DPB1*04:02	1	1	0	0	0			1017	1	0	0.000877193	0	1139	982	Inf	0.0221025	Inf	1	1
1018	A	A	A*66:01	A	C*07:01	B*08:01	A	DRA*01:02	DRB3*01:01	A	DRB1*13:03	A	DQA1*05:05	DQB1*06:02	P	A	DPA1*01:03	DPB1*04:02	1	0	0	0	1			1018	0	1	0	0.00101833	1140	981	0	0	33.5951	0.4628	1
1019	A	A	A*66:01	A	C*07:01	B*49:01	A	DRA*01:02	DRB3*03:01	A	DRB1*13:02	A	DQA1*01:06	DQB1*06:04	A	P	DPA1*02:01	DPB1*13:01	1	0	0	0	1			1019	0	1	0	0.00101833	1140	981	0	0	33.5951	0.4628	1
1020	A	A	A*66:01	A	C*08:02	B*14:02	A	DRA*01:01	absent	P	DRB1*01:02	A	DQA1*01:01	DQB1*05:01	P	A	DPA1*01:03	DPB1*04:01	1	1	0	0	0			1020	1	0	0.000877193	0	1139	982	Inf	0.0221025	Inf	1	1
1021	A	A	A*66:01	A	C*12:02	B*52:01	P	DRA*01:01	DRB3*02:02	A	DRB1*11:04	A	DQA1*05:05	DQB1*03:431	P	A	DPA1*01:03	DPB1*04:01	1	1	0	0	0			1021	1	0	0.000877193	0	1139	982	Inf	0.0221025	Inf	1	1
1022	A	A	A*66:01	A	C*12:02	B*52:01	P	DRA*01:01	DRB4*01:03	A	DRB1*04:01	A	DQA1*03:01	DQB1*03:02	P	A	DPA1*01:03	DPB1*04:02	1	0	0	1	0			1022	0	0	0	0	1140	982	-	-	-	-	-
1023	A	A	A*66:01	A	C*12:03	B*38:01	A	DRA*01:01	DRB3*02:02	A	DRB1*11:01	A	DQA1*03:01	DQB1*03:01	P	A	DPA1*01:03	DPB1*04:01	1	0	0	0	1			1023	0	1	0	0.00101833	1140	981	0	0	33.5951	0.4628	1
1024	A	A	A*66:01	A	C*12:03	B*38:01	A	DRA*01:01	DRB3*02:02	A	DRB1*11:01	A	DQA1*05:05	DQB1*03:01	P	A	DPA1*01:03	DPB1*04:01	6	1	0	0	5			1024	1	5	0.000877193	0.00509165	1139	977	0.171687	0.00362879	1.53791	0.1018	1
1025	A	A	A*66:01	A	C*12:03	B*38:01	A	DRA*01:01	DRB3*02:02	A	DRB1*11:01	A	DQA1*05:05	DQB1*03:483	P	A	DPA1*01:03	DPB1*04:01	1	1	0	0	0			1025	1	0	0.000877193	0	1139	982	Inf	0.0221025	Inf	1	1
1026	A	A	A*66:01	A	C*12:03	B*38:01	A	DRA*01:01	DRB3*02:02	A	DRB1*11:01	A	DQA1*05:05	DQB1*06:03	P	A	DPA1*01:03	DPB1*02:01	1	1	0	0	0			1026	1	0	0.000877193	0	1139	982	Inf	0.0221025	Inf	1	1
1027	A	A	A*66:01	A	C*12:03	B*38:01	A	DRA*01:01	DRB3*02:02	A	DRB1*11:01	A	DQA1*05:05	DQB1*06:03	P	A	DPA1*01:03	DPB1*04:01	1	0	0	0	1			1027	0	1	0	0.00101833	1140	981	0	0	33.5951	0.4628	1
1028	A	A	A*66:01	A	C*12:03	B*38:01	A	DRA*01:01	DRB4*01:03	A	DRB1*04:05	A	DQA1*03:03	DQB1*03:02	P	A	DPA1*01:03	DPB1*124:01	1	0	0	0	1			1028	0	1	0	0.00101833	1140	981	0	0	33.5951	0.4628	1
1029	A	A	A*66:01	A	C*12:03	B*38:01	A	DRA*01:01	absent	P	DRB1*01:02	A	DQA1*01:01	DQB1*05:01	P	A	DPA1*01:03	DPB1*04:01	1	1	0	0	0			1029	1	0	0.000877193	0	1139	982	Inf	0.0221025	Inf	1	1
1030	A	A	A*66:01	A	C*17:01	B*41:01	A	DRA*01:01	DRB4*01:03	A	DRB1*04:04	A	DQA1*03:03	DQB1*04:02	P	A	DPA1*01:03	DPB1*04:01	1	0	0	0	1			1030	0	1	0	0.00101833	1140	981	0	0	33.5951	0.4628	1
1031	A	A	A*66:01	A	C*17:03	B*41:02	A	DRA*01:01	DRB3*02:02	A	DRB1*03:01	A	DQA1*05:01	DQB1*02:01	P	A	DPA1*01:03	DPB1*02:01	2	0	0	0	2			1031	0	2	0	0.00203666	1140	980	0	0	4.58559	0.214	1
1032	A	A	A*66:01	A	C*17:03	B*41:02	A	DRA*01:01	DRB3*02:02	A	DRB1*03:01	A	DQA1*05:01	DQB1*02:01	P	A	DPA1*01:03	DPB1*04:01	1	1	0	0	0			1032	1	0	0.000877193	0	1139	982	Inf	0.0221025	Inf	1	1
1033	A	A	A*66:01	A	C*17:03	B*41:02	A	DRA*01:01	DRB3*02:02	A	DRB1*11:01	A	DQA1*05:03	DQB1*03:01	P	A	DPA1*01:03	DPB1*02:01	1	1	0	0	0			1033	1	0	0.000877193	0	1139	982	Inf	0.0221025	Inf	1	1
1034	A	A	A*66:01	A	C*17:03	B*41:02	A	DRA*01:01	DRB3*02:02	A	DRB1*13:05	A	DQA1*05:05	DQB1*03:01	P	A	DPA1*01:03	DPB1*04:01	1	0	0	0	1			1034	0	1	0	0.00101833	1140	981	0	0	33.5951	0.4628	1
1035	A	A	A*66:01	A	C*17:03	B*41:02	A	DRA*01:02	DRB3*01:01	A	DRB1*13:03	A	DQA1*05:05	DQB1*03:483	P	A	DPA1*01:03	DPB1*04:01	1	1	0	0	0			1035	1	0	0.000877193	0	1139	982	Inf	0.0221025	Inf	1	1
1036	A	A	A*66:01	A	C*17:03	B*41:02	A	DRA*01:02	DRB5*01:01	A	DRB1*15:01	P	DQA1*01:02	DQB1*06:02	P	A	DPA1*01:03	DPB1*02:01	1	0	0	0	1			1036	0	1	0	0.00101833	1140	981	0	0	33.5951	0.4628	1
1037	A	A	A*66:01	A	C*18:02	B*57:03	P	DRA*01:01	DRB3*03:01	A	DRB1*13:01	A	DQA1*01:02	DQB1*05:01	P	A	DPA1*01:03	DPB1*104:01	1	0	0	0	1			1037	0	1	0	0.00101833	1140	981	0	0	33.5951	0.4628	1
1038	A	A	A*66:02	A	C*15:05	B*41:02	A	DRA*01:01	DRB3*02:02	A	DRB1*11:01	A	DQA1*01:02	DQB1*06:02	P	A	DPA1*03:01	DPB1*105:01	1	1	0	0	0			1038	1	0	0.000877193	0	1139	982	Inf	0.0221025	Inf	1	1
1039	A	A	A*68:01	A	C*01:02	B*50:01	A	DRA*01:01	DRB3*02:02	A	DRB1*11:04	A	DQA1*05:05	DQB1*03:483	P	A	DPA1*01:03	DPB1*04:01	1	1	0	0	0			1039	1	0	0.000877193	0	1139	982	Inf	0.0221025	Inf	1	1
1040	A	A	A*68:01	A	C*01:02	B*55:01	A	DRA*01:01	DRB3*02:02	A	DRB1*14:07	A	DQA1*01:04	DQB1*05:03	P	A	DPA1*01:03	DPB1*02:01	1	0	0	0	1			1040	0	1	0	0.00101833	1140	981	0	0	33.5951	0.4628	1
1041	A	A	A*68:01	A	C*01:02	B*55:01	A	DRA*01:01	DRB3*02:02	A	DRB1*14:07	A	DQA1*01:04	DQB1*05:03	P	A	DPA1*01:03	DPB1*03:01	1	1	0	0	0			1041	1	0	0.000877193	0	1139	982	Inf	0.0221025	Inf	1	1
1042	A	A	A*68:01	A	C*01:02	B*56:01	A	DRA*01:01	absent	P	DRB1*01:01	A	DQA1*01:01	DQB1*05:01	P	A	DPA1*01:03	DPB1*03:01	1	0	0	0	1			1042	0	1	0	0.00101833	1140	981	0	0	33.5951	0.4628	1
1043	A	A	A*68:01	A	C*01:02	B*56:01	A	DRA*01:01	absent	P	DRB1*01:01	A	DQA1*01:01	DQB1*05:01	P	A	DPA1*01:03	DPB1*04:01	1	0	0	0	1			1043	0	1	0	0.00101833	1140	981	0	0	33.5951	0.4628	1
1044	A	A	A*68:01	A	C*02:02	B*27:02	A	DRA*01:01	DRB3*02:02	A	DRB1*11:01	A	DQA1*05:05	DQB1*03:01	P	A	DPA1*01:03	DPB1*04:01	2	0	0	0	2			1044	0	2	0	0.00203666	1140	980	0	0	4.58559	0.214	1
1045	A	A	A*68:01	A	C*02:02	B*27:05	A	DRA*01:01	DRB3*02:02	A	DRB1*13:01	A	DQA1*01:03	DQB1*06:03	A	P	DPA1*02:01	DPB1*01:01	1	1	0	0	0			1045	1	0	0.000877193	0	1139	982	Inf	0.0221025	Inf	1	1
1046	A	A	A*68:01	A	C*02:02	B*27:05	A	DRA*01:02	DRB5*01:01	A	DRB1*15:01	P	DQA1*01:02	DQB1*06:02	P	A	DPA1*01:03	DPB1*02:01	1	1	0	0	0			1046	1	0	0.000877193	0	1139	982	Inf	0.0221025	Inf	1	1
1047	A	A	A*68:01	A	C*03:03	B*55:01	A	DRA*01:01	absent	P	DRB1*01:01	A	DQA1*01:01	DQB1*05:01	P	A	DPA1*01:03	DPB1*04:01	1	0	0	0	1			1047	0	1	0	0.00101833	1140	981	0	0	33.5951	0.4628	1
1048	A	A	A*68:01	A	C*03:04	B*40:01	P	DRA*01:01	DRB4*01:03	A	DRB1*04:01	A	DQA1*03:03	DQB1*03:01	P	A	DPA1*01:03	DPB1*04:01	2	2	0	0	0			1048	2	0	0.00175439	0	1138	982	Inf	0.161792	Inf	0.5025	1
1049	A	A	A*68:01	A	C*03:04	B*40:01	P	DRA*01:01	DRB4*01:03	A	DRB1*04:01	A	DQA1*03:03	DQB1*03:02	P	A	DPA1*01:03	DPB1*02:01	1	1	0	0	0			1049	1	0	0.000877193	0	1139	982	Inf	0.0221025	Inf	1	1
1050	A	A	A*68:01	A	C*03:04	B*40:01	P	DRA*01:02	DRB3*01:01	A	DRB1*13:01	A	DQA1*01:03	DQB1*06:03	P	A	DPA1*01:03	DPB1*20:01	1	0	1	0	0			1050	0	0	0	0	1140	982	-	-	-	-	-
1051	A	A	A*68:01	A	C*03:04	B*40:01	P	DRA*01:02	DRB3*03:01	A	DRB1*13:02	A	DQA1*01:02	DQB1*06:02	P	A	DPA1*01:03	DPB1*03:01	1	0	0	1	0			1051	0	0	0	0	1140	982	-	-	-	-	-
1052	A	A	A*68:01	A	C*03:04	B*40:02	P	DRA*01:02	absent	A	DRB1*08:02	A	DQA1*04:01	DQB1*04:02	P	A	DPA1*01:03	DPB1*04:02	1	1	0	0	0			1052	1	0	0.000877193	0	1139	982	Inf	0.0221025	Inf	1	1
1053	A	A	A*68:01	A	C*04:01	B*35:01	A	DRA*01:01	DRB4*01:03	A	DRB1*04:07	A	DQA1*03:03	DQB1*03:01	P	A	DPA1*01:03	DPB1*04:01	1	0	0	0	1			1053	0	1	0	0.00101833	1140	981	0	0	33.5951	0.4628	1
1054	A	A	A*68:01	A	C*04:01	B*35:01	A	DRA*01:01	DRB5*02:02	A	DRB1*16:01	P	DQA1*01:02	DQB1*05:02	P	A	DPA1*01:03	DPB1*03:01	1	0	0	0	1			1054	0	1	0	0.00101833	1140	981	0	0	33.5951	0.4628	1
1055	A	A	A*68:01	A	C*04:01	B*35:01	A	DRA*01:02	DRB5*01:01	A	DRB1*15:01	P	DQA1*01:02	DQB1*06:02	A	P	DPA1*02:06	DPB1*05:01	1	0	0	0	1			1055	0	1	0	0.00101833	1140	981	0	0	33.5951	0.4628	1
1056	A	A	A*68:01	A	C*04:01	B*35:03	A	DRA*01:01	DRB3*02:02	A	DRB1*11:04	A	DQA1*05:05	DQB1*03:01	P	A	DPA1*01:03	DPB1*04:02	1	0	0	0	1			1056	0	1	0	0.00101833	1140	981	0	0	33.5951	0.4628	1
1057	A	A	A*68:01	A	C*04:01	B*35:03	A	DRA*01:01	DRB3*02:02	A	DRB1*11:04	A	DQA1*05:05	DQB1*03:483	P	A	DPA1*01:03	DPB1*04:02	2	1	0	0	1			1057	1	1	0.000877193	0.00101833	1139	981	0.861344	0.0109701	67.6428	1	1
1058	A	A	A*68:01	A	C*04:01	B*35:03	P	DRA*01:01	DRB3*02:02	A	DRB1*03:01	A	DQA1*05:01	DQB1*02:01	P	A	DPA1*01:03	DPB1*02:02	1	0	0	0	1			1058	0	1	0	0.00101833	1140	981	0	0	33.5951	0.4628	1
1059	A	A	A*68:01	A	C*04:01	B*35:03	P	DRA*01:01	DRB3*02:02	A	DRB1*11:12	A	DQA1*05:05	DQB1*03:01	P	A	DPA1*01:03	DPB1*04:01	1	1	0	0	0			1059	1	0	0.000877193	0	1139	982	Inf	0.0221025	Inf	1	1
1060	A	A	A*68:01	A	C*04:01	B*35:03	P	DRA*01:01	DRB3*02:02	A	DRB1*11:15	A	DQA1*05:05	DQB1*03:01	P	A	DPA1*01:03	DPB1*04:01	1	0	1	0	0			1060	0	0	0	0	1140	982	-	-	-	-	-
1061	A	A	A*68:01	A	C*04:01	B*44:03	A	DRA*01:01	DRB4*01:03	A	DRB1*04:03	A	DQA1*03:01	DQB1*03:05	P	A	DPA1*01:03	DPB1*04:01	1	0	0	0	1			1061	0	1	0	0.00101833	1140	981	0	0	33.5951	0.4628	1
1062	A	A	A*68:01	A	C*05:01	B*07:02	P	DRA*01:01	DRB3*02:02	A	DRB1*11:01	A	DQA1*05:05	DQB1*06:02	P	A	DPA1*01:03	DPB1*04:01	1	0	0	0	1			1062	0	1	0	0.00101833	1140	981	0	0	33.5951	0.4628	1
1063	A	A	A*68:01	A	C*05:01	B*44:02	A	DRA*01:01	DRB4*01:01	A	DRB1*07:01	A	DQA1*02:01	DQB1*02:02	P	A	DPA1*01:03	DPB1*04:01	1	1	0	0	0			1063	1	0	0.000877193	0	1139	982	Inf	0.0221025	Inf	1	1
1064	A	A	A*68:01	A	C*05:01	B*44:02	A	DRA*01:01	DRB4*01:01/03	A	DRB1*07:01	A	DQA1*02:01	DQB1*02:02	P	A	DPA1*01:03	DPB1*04:01	1	1	0	0	0			1064	1	0	0.000877193	0	1139	982	Inf	0.0221025	Inf	1	1
1065	A	A	A*68:01	A	C*05:01	B*44:02	A	DRA*01:02	DRB5*01:01	A	DRB1*15:01	P	DQA1*01:02	DQB1*06:02	P	A	DPA1*01:03	DPB1*03:01	2	1	0	0	1			1065	1	1	0.000877193	0.00101833	1139	981	0.861344	0.0109701	67.6428	1	1
1066	A	A	A*68:01	A	C*06:02	B*13:02	P	DRA*01:01	DRB4*01:03	A	DRB1*07:01	A	DQA1*02:01	DQB1*02:02	A	P	DPA1*02:01	DPB1*17:01	2	1	0	1	0			1066	1	0	0.000877193	0	1139	982	Inf	0.0221025	Inf	1	1
1067	A	A	A*68:01	A	C*06:02	B*13:02	P	DRA*01:01	DRB4*01:03	A	DRB1*07:01	A	DQA1*02:01	DQB1*02:02	P	A	DPA1*01:03	DPB1*02:01	1	1	0	0	0			1067	1	0	0.000877193	0	1139	982	Inf	0.0221025	Inf	1	1
1068	A	A	A*68:01	A	C*06:02	B*45:01	A	DRA*01:02	DRB3*03:01	A	DRB1*13:02	A	DQA1*01:02	DQB1*06:09	P	A	DPA1*01:03	DPB1*04:01	1	1	0	0	0			1068	1	0	0.000877193	0	1139	982	Inf	0.0221025	Inf	1	1
1069	A	A	A*68:01	A	C*07:01	B*08:01	A	DRA*01:02	DRB3*01:01	A	DRB1*03:01	A	DQA1*05:01	DQB1*02:01	P	A	DPA1*01:03	DPB1*04:01	1	1	0	0	0			1069	1	0	0.000877193	0	1139	982	Inf	0.0221025	Inf	1	1
1070	A	A	A*68:01	A	C*07:01	B*15:17	P	DRA*01:02	DRB4*01:01/03	A	DRB1*07:01	A	DQA1*02:01	DQB1*02:02	P	A	DPA1*01:03	DPB1*04:01	1	0	0	0	1			1070	0	1	0	0.00101833	1140	981	0	0	33.5951	0.4628	1
1071	A	A	A*68:01	A	C*07:01	B*44:02	A	DRA*01:01	DRB4*01:03	A	DRB1*04:01	A	DQA1*03:03	DQB1*03:01	P	A	DPA1*01:03	DPB1*04:01	1	1	0	0	0			1071	1	0	0.000877193	0	1139	982	Inf	0.0221025	Inf	1	1
1072	A	A	A*68:01	A	C*07:01	B*44:05	A	DRA*01:02	DRB5*01:01	A	DRB1*15:01	P	DQA1*01:02	DQB1*06:02	A	P	DPA1*02:01	DPB1*10:01	1	1	0	0	0			1072	1	0	0.000877193	0	1139	982	Inf	0.0221025	Inf	1	1
1073	A	A	A*68:01	A	C*07:01	B*57:01	P	DRA*01:01	DRB4*01:03	A	DRB1*07:01	A	DQA1*02:01	DQB1*03:03	P	A	DPA1*01:03	DPB1*04:01	7	2	0	0	5			1073	2	5	0.00175439	0.00509165	1138	977	0.343574	0.0326467	2.10436	0.2601	1
1074	A	A	A*68:01	A	C*07:04	B*15:18	P	DRA*01:01	DRB3*02:02	A	DRB1*11:03	A	DQA1*05:05	DQB1*03:01	P	A	DPA1*01:03	DPB1*04:01	1	1	0	0	0			1074	1	0	0.000877193	0	1139	982	Inf	0.0221025	Inf	1	1
1075	A	A	A*68:01	A	C*07:04	B*44:02	A	DRA*01:01	DRB3*02:02	A	DRB1*11:01	A	DQA1*05:05	DQB1*03:01	P	A	DPA1*01:03	DPB1*02:01	1	0	0	1	0			1075	0	0	0	0	1140	982	-	-	-	-	-
1076	A	A	A*68:01	A	C*07:04	B*44:02	A	DRA*01:01	DRB4*01:01	A	DRB1*07:01	A	DQA1*02:01	DQB1*02:02	P	P	DPA1*02:02	DPB1*01:01	1	0	0	0	1			1076	0	1	0	0.00101833	1140	981	0	0	33.5951	0.4628	1
1077	A	A	A*68:01	A	C*07:04	B*44:02	A	DRA*01:01	DRB4*01:03	A	DRB1*04:01	A	DQA1*03:01	DQB1*03:02	P	A	DPA1*01:03	DPB1*02:01	1	0	0	0	1			1077	0	1	0	0.00101833	1140	981	0	0	33.5951	0.4628	1
1078	A	A	A*68:01	A	C*07:04	B*44:02	A	DRA*01:01	DRB4*01:03	A	DRB1*04:01	A	DQA1*03:03	DQB1*03:02	P	A	DPA1*01:03	DPB1*03:01	1	1	0	0	0			1078	1	0	0.000877193	0	1139	982	Inf	0.0221025	Inf	1	1
1079	A	A	A*68:01	A	C*07:04	B*44:02	A	DRA*01:01	DRB4*01:03	A	DRB1*04:02	A	DQA1*03:01	DQB1*03:02	P	A	DPA1*01:03	DPB1*02:01	1	1	0	0	0			1079	1	0	0.000877193	0	1139	982	Inf	0.0221025	Inf	1	1
1080	A	A	A*68:01	A	C*07:04	B*44:02	A	DRA*01:01	absent	P	DRB1*01:01	A	DQA1*01:01	DQB1*05:01	P	A	DPA1*01:03	DPB1*04:02	1	0	0	0	1			1080	0	1	0	0.00101833	1140	981	0	0	33.5951	0.4628	1
1081	A	A	A*68:01	A	C*07:04	B*44:02	A	DRA*01:02	absent	A	DRB1*08:01	A	DQA1*04:02	DQB1*04:02	P	A	DPA1*01:03	DPB1*02:01	1	1	0	0	0			1081	1	0	0.000877193	0	1139	982	Inf	0.0221025	Inf	1	1
1082	A	A	A*68:01	A	C*08:02	B*14:01	P	DRA*01:01	DRB4*01:01/03	A	DRB1*07:01	A	DQA1*02:01	DQB1*02:02	A	P	DPA1*02:01	DPB1*10:01	1	0	0	0	1			1082	0	1	0	0.00101833	1140	981	0	0	33.5951	0.4628	1
1083	A	A	A*68:01	A	C*08:02	B*14:02	A	DRA*01:01	DRB4*01:01	A	DRB1*07:01	A	DQA1*02:01	DQB1*02:02	A	P	DPA1*02:01	DPB1*17:01	1	1	0	0	0			1083	1	0	0.000877193	0	1139	982	Inf	0.0221025	Inf	1	1
1084	A	A	A*68:01	A	C*08:02	B*14:02	A	DRA*01:01	absent	P	DRB1*01:02	A	DQA1*01:01	DQB1*05:01	P	A	DPA1*01:03	DPB1*04:01	1	0	0	0	1			1084	0	1	0	0.00101833	1140	981	0	0	33.5951	0.4628	1
1085	A	A	A*68:01	A	C*12:03	B*35:03	A	DRA*01:01	DRB4*01:03	A	DRB1*04:04	A	DQA1*03:01	DQB1*03:02	A	P	DPA1*02:01	DPB1*09:01	1	1	0	0	0			1085	1	0	0.000877193	0	1139	982	Inf	0.0221025	Inf	1	1
1086	A	A	A*68:01	A	C*12:03	B*38:01	A	DRA*01:02	DRB3*01:01	A	DRB1*13:01	A	DQA1*01:03	DQB1*06:03	P	A	DPA1*01:03	DPB1*02:01	1	0	0	0	1			1086	0	1	0	0.00101833	1140	981	0	0	33.5951	0.4628	1
1087	A	A	A*68:01	A	C*15:02	B*51:01	P	DRA*01:01	DRB3*02:02	A	DRB1*13:01	A	DQA1*01:03	DQB1*06:03	P	A	DPA1*01:03	DPB1*02:01	2	0	0	0	2			1087	0	2	0	0.00203666	1140	980	0	0	4.58559	0.214	1
1088	A	A	A*68:01	A	C*15:02	B*51:01	P	DRA*01:01	DRB4*01:03	A	DRB1*09:01	A	DQA1*03:02	DQB1*03:03	P	A	DPA1*01:03	DPB1*02:01	1	1	0	0	0			1088	1	0	0.000877193	0	1139	982	Inf	0.0221025	Inf	1	1
1089	A	A	A*68:01	A	C*15:02	B*51:01	P	DRA*01:01	DRB4*01:03	A	DRB1*09:01	A	DQA1*03:02	DQB1*03:03	P	A	DPA1*01:03	DPB1*04:02	1	1	0	0	0			1089	1	0	0.000877193	0	1139	982	Inf	0.0221025	Inf	1	1
1090	A	A	A*68:01	A	C*16:01	B*44:03	A	DRA*01:01	DRB4*01:01	A	DRB1*07:01	A	DQA1*02:01	DQB1*02:02	A	P	DPA1*02:07	DPB1*19:01	1	0	0	1	0			1090	0	0	0	0	1140	982	-	-	-	-	-
1091	A	A	A*68:01	P	C*07:02	B*07:02	P	DRA*01:01	DRB3*02:02	A	DRB1*03:01	A	DQA1*05:01	DQB1*02:01	P	A	DPA1*01:03	DPB1*02:01	1	1	0	0	0			1091	1	0	0.000877193	0	1139	982	Inf	0.0221025	Inf	1	1
1092	A	A	A*68:01	P	C*07:02	B*07:02	P	DRA*01:01	DRB3*02:02	A	DRB1*13:01	A	DQA1*01:03	DQB1*06:03	P	A	DPA1*01:03	DPB1*04:01	1	0	0	0	1			1092	0	1	0	0.00101833	1140	981	0	0	33.5951	0.4628	1
1093	A	A	A*68:01	P	C*07:02	B*07:02	P	DRA*01:01	DRB4*01:03	A	DRB1*04:01	A	DQA1*03:03	DQB1*03:01	P	A	DPA1*01:03	DPB1*04:01	1	0	0	0	1			1093	0	1	0	0.00101833	1140	981	0	0	33.5951	0.4628	1
1094	A	A	A*68:01	P	C*07:02	B*07:02	P	DRA*01:01	DRB4*01:03	A	DRB1*09:01	A	DQA1*03:02	DQB1*03:03	P	A	DPA1*01:03	DPB1*06:01	2	0	0	2	0			1094	0	0	0	0	1140	982	-	-	-	-	-
1095	A	A	A*68:02	A	C*02:02	B*27:05	A	DRA*01:02	DRB5*01:01	A	DRB1*15:01	P	DQA1*01:02	DQB1*06:02	P	A	DPA1*02:06	DPB1*05:01	1	0	0	0	1			1095	0	1	0	0.00101833	1140	981	0	0	33.5951	0.4628	1
1096	A	A	A*68:02	A	C*02:02	B*40:02	P	DRA*01:01	DRB3*02:02	A	DRB1*11:01	A	DQA1*05:05	DQB1*03:01	P	A	DPA1*01:03	DPB1*04:02	1	1	0	0	0			1096	1	0	0.000877193	0	1139	982	Inf	0.0221025	Inf	1	1
1097	A	A	A*68:02	A	C*04:01	B*53:01	A	DRA*01:01	DRB3*02:02	A	DRB1*03:01	A	DQA1*05:01	DQB1*02:01	P	A	DPA1*01:03	DPB1*02:01	1	1	0	0	0			1097	1	0	0.000877193	0	1139	982	Inf	0.0221025	Inf	1	1
1098	A	A	A*68:02	A	C*04:01	B*53:01	A	DRA*01:01	DRB3*02:02	A	DRB1*11:04	A	DQA1*05:05	DQB1*03:491	P	A	DPA1*01:03	DPB1*04:01	1	1	0	0	0			1098	1	0	0.000877193	0	1139	982	Inf	0.0221025	Inf	1	1
1099	A	A	A*68:02	A	C*04:01	B*53:01	A	DRA*01:01	DRB3*03:01	A	DRB1*13:02	A	DQA1*01:02	DQB1*06:04	P	A	DPA1*01:03	DPB1*104:01	1	1	0	0	0			1099	1	0	0.000877193	0	1139	982	Inf	0.0221025	Inf	1	1
1100	A	A	A*68:02	A	C*04:01	B*53:01	P	DRA*01:02	DRB3*03:01	A	DRB1*13:02	A	DQA1*01:02	DQB1*06:04	P	A	DPA1*01:03	DPB1*02:01	1	0	1	0	0			1100	0	0	0	0	1140	982	-	-	-	-	-
1101	A	A	A*68:02	A	C*08:02	B*14:02	A	DRA*01:01	DRB3*02:02	A	DRB1*11:02	A	DQA1*05:05	DQB1*03:19	P	A	DPA1*01:03	DPB1*04:01	1	1	0	0	0			1101	1	0	0.000877193	0	1139	982	Inf	0.0221025	Inf	1	1
1102	A	A	A*68:02	A	C*08:02	B*14:02	A	DRA*01:01	DRB3*02:02	A	DRB1*11:03	A	DQA1*05:05	DQB1*03:01	P	A	DPA1*01:03	DPB1*04:02	1	1	0	0	0			1102	1	0	0.000877193	0	1139	982	Inf	0.0221025	Inf	1	1
1103	A	A	A*68:02	A	C*08:02	B*14:02	A	DRA*01:01	absent	P	DRB1*01:02	A	DQA1*01:01	DQB1*05:01	P	A	DPA1*01:03	DPB1*04:01	1	0	0	1	0			1103	0	0	0	0	1140	982	-	-	-	-	-
1104	A	A	A*68:02	A	C*08:02	B*14:02	A	DRA*01:01	absent	P	DRB1*01:02	A	DQA1*01:01	DQB1*05:01	P	A	DPA1*01:03	DPB1*04:02	21	11	0	0	10			1104	11	10	0.00964912	0.0101833	1129	972	0.947029	0.363432	2.49915	1	1
1105	A	A	A*68:02	A	C*08:02	B*14:02	A	DRA*01:01	absent	P	DRB1*01:02	A	DQA1*01:01	DQB1*05:01	P	A	DPA1*01:03	DPB1*104:01	1	0	0	0	1			1105	0	1	0	0.00101833	1140	981	0	0	33.5951	0.4628	1
1106	A	A	A*68:02	A	C*08:02	B*14:02	A	DRA*01:02	DRB3*01:01	A	DRB1*03:01	A	DQA1*05:01	DQB1*02:01	A	P	DPA1*02:01	DPB1*01:01	1	0	0	0	1			1106	0	1	0	0.00101833	1140	981	0	0	33.5951	0.4628	1
1107	A	A	A*68:02	A	C*08:02	B*14:02	A	DRA*01:02	DRB3*01:01	A	DRB1*13:03	A	DQA1*05:05	DQB1*03:01	P	A	DPA1*01:03	DPB1*02:01	1	0	0	0	1			1107	0	1	0	0.00101833	1140	981	0	0	33.5951	0.4628	1
1108	A	A	A*68:02	A	C*08:02	B*14:02	A	DRA*01:02	DRB3*01:01	A	DRB1*13:03	A	DQA1*05:05	DQB1*03:01	P	A	DPA1*01:03	DPB1*04:01	2	2	0	0	0			1108	2	0	0.00175439	0	1138	982	Inf	0.161792	Inf	0.5025	1
1109	A	A	A*68:02	A	C*12:03	B*38:01	A	DRA*01:01	absent	P	DRB1*10:01	A	DQA1*01:05	DQB1*05:01	P	A	DPA1*01:03	DPB1*02:01	1	0	1	0	0			1109	0	0	0	0	1140	982	-	-	-	-	-
1110	A	A	A*68:02	A	C*17:01	B*41:01	A	DRA*01:01	absent	P	DRB1*10:01	A	DQA1*01:05	DQB1*05:01	A	P	DPA1*02:02	DPB1*05:01	1	1	0	0	0			1110	1	0	0.000877193	0	1139	982	Inf	0.0221025	Inf	1	1
1111	A	A	A*68:02	A	C*18:01	B*81:01	P	DRA*01:02	absent	A	DRB1*08:04	A	DQA1*04:01	DQB1*04:02	P	A	DPA1*01:03	DPB1*18:01	1	0	0	0	1			1111	0	1	0	0.00101833	1140	981	0	0	33.5951	0.4628	1
1112	A	A	A*68:02	P	C*07:02	B*07:02	P	DRA*01:01	DRB4*01:01	A	DRB1*07:01	A	DQA1*02:01	DQB1*02:02	P	A	DPA1*01:03	DPB1*23:01	1	0	0	0	1			1112	0	1	0	0.00101833	1140	981	0	0	33.5951	0.4628	1
1113	A	A	A*69:01	A	C*01:02	B*55:01	A	DRA*01:01	DRB3*02:02	A	DRB1*11:01	A	DQA1*05:03	DQB1*03:01	P	A	DPA1*01:03	DPB1*04:01	2	1	0	0	1			1113	1	1	0.000877193	0.00101833	1139	981	0.861344	0.0109701	67.6428	1	1
1114	A	A	A*69:01	A	C*01:02	B*55:01	A	DRA*01:01	DRB3*02:02	A	DRB1*11:01	A	DQA1*05:05	DQB1*03:483	P	A	DPA1*01:03	DPB1*04:01	2	1	0	0	1			1114	1	1	0.000877193	0.00101833	1139	981	0.861344	0.0109701	67.6428	1	1
1115	A	A	A*69:01	A	C*03:03	B*55:01	A	DRA*01:02	DRB5*01:01	A	DRB1*15:01	P	DQA1*01:02	DQB1*06:03	A	P	DPA1*02:07	DPB1*04:01	1	0	0	0	1			1115	0	1	0	0.00101833	1140	981	0	0	33.5951	0.4628	1
1116	A	A	A*69:01	A	C*03:03	B*55:01	A	DRA*01:02	DRB5*01:01	A	DRB1*15:01	P	DQA1*01:02	DQB1*06:03	P	A	DPA1*01:03	DPB1*02:01	1	0	0	0	1			1116	0	1	0	0.00101833	1140	981	0	0	33.5951	0.4628	1
1117	A	A	A*69:01	A	C*03:03	B*55:01	A	DRA*01:02	DRB5*01:02	A	DRB1*15:01	P	DQA1*01:02	DQB1*06:03	P	A	DPA1*01:03	DPB1*02:01	1	0	0	0	1			1117	0	1	0	0.00101833	1140	981	0	0	33.5951	0.4628	1
1118	A	A	A*69:01	A	C*17:01	B*41:01	A	DRA*01:01	DRB4*01:01/03	A	DRB1*07:01	A	DQA1*02:01	DQB1*03:03	A	P	DPA1*02:01	DPB1*17:01	1	1	0	0	0			1118	1	0	0.000877193	0	1139	982	Inf	0.0221025	Inf	1	1
1119	A	A	A*74:01	A	C*03:02	B*58:01	A	DRA*01:02	DRB3*03:01	A	DRB1*11:01	A	DQA1*01:02	DQB1*05:02	P	A	DPA1*03:01	DPB1*105:01	1	1	0	0	0			1119	1	0	0.000877193	0	1139	982	Inf	0.0221025	Inf	1	1
1120	A	A	A*74:01	P	C*07:02	B*07:06	P	DRA*01:01	DRB4*01:01	A	DRB1*09:01	A	DQA1*03:03	DQB1*02:02	A	P	DPA1*02:02	DPB1*01:01	1	0	0	0	1			1120	0	1	0	0.00101833	1140	981	0	0	33.5951	0.4628	1
1121	A	P	A*03:01	A	C*01:02	B*27:05	A	DRA*01:01	absent	P	DRB1*01:01	A	DQA1*01:01	DQB1*05:01	P	A	DPA1*01:03	DPB1*04:01	1	0	0	0	1			1121	0	1	0	0.00101833	1140	981	0	0	33.5951	0.4628	1
1122	A	P	A*03:01	A	C*01:02	B*27:05	A	DRA*01:01	absent	P	DRB1*01:01	A	DQA1*01:01	DQB1*05:01	P	P	DPA1*02:01	DPB1*05:01	1	1	0	0	0			1122	1	0	0.000877193	0	1139	982	Inf	0.0221025	Inf	1	1
1123	A	P	A*03:01	A	C*01:02	B*27:05	A	DRA*01:02	absent	A	DRB1*08:01	A	DQA1*04:01	DQB1*04:02	P	A	DPA1*01:03	DPB1*04:01	1	0	0	0	1			1123	0	1	0	0.00101833	1140	981	0	0	33.5951	0.4628	1
1124	A	P	A*03:01	A	C*01:02	B*27:05	A	DRA*01:02	absent	A	DRB1*08:01	A	DQA1*04:02	DQB1*04:02	P	A	DPA1*01:03	DPB1*04:01	1	1	0	0	0			1124	1	0	0.000877193	0	1139	982	Inf	0.0221025	Inf	1	1
1125	A	P	A*03:01	A	C*01:02	B*35:03	A	DRA*01:02	DRB3*01:01	A	DRB1*13:01	A	DQA1*01:10	DQB1*06:03	P	A	DPA1*01:03	DPB1*02:01	1	1	0	0	0			1125	1	0	0.000877193	0	1139	982	Inf	0.0221025	Inf	1	1
1126	A	P	A*03:01	A	C*01:02	B*51:01	P	DRA*01:01	DRB4*01:03	A	DRB1*07:01	A	DQA1*02:01	DQB1*03:03	A	P	DPA1*02:01	DPB1*13:01	1	1	0	0	0			1126	1	0	0.000877193	0	1139	982	Inf	0.0221025	Inf	1	1
1127	A	P	A*03:01	A	C*02:02	B*18:01	P	DRA*01:01	DRB3*02:02	A	DRB1*03:01	A	DQA1*05:01	DQB1*02:01	P	A	DPA1*01:03	DPB1*02:01	1	0	0	0	1			1127	0	1	0	0.00101833	1140	981	0	0	33.5951	0.4628	1
1128	A	P	A*03:01	A	C*02:02	B*27:05	A	DRA*01:01	DRB3*02:02	A	DRB1*11:01	A	DQA1*05:05	DQB1*06:02	P	A	DPA1*01:03	DPB1*04:01	1	1	0	0	0			1128	1	0	0.000877193	0	1139	982	Inf	0.0221025	Inf	1	1
1129	A	P	A*03:01	A	C*02:02	B*27:05	A	DRA*01:01	DRB4*01:03	A	DRB1*04:01	A	DQA1*03:03	DQB1*03:01	P	A	DPA1*01:03	DPB1*04:01	1	0	0	1	0			1129	0	0	0	0	1140	982	-	-	-	-	-
1130	A	P	A*03:01	A	C*02:02	B*27:05	A	DRA*01:01	absent	P	DRB1*01:01	A	DQA1*01:01	DQB1*05:01	P	A	DPA1*01:03	DPB1*04:01	1	0	0	0	1			1130	0	1	0	0.00101833	1140	981	0	0	33.5951	0.4628	1
1131	A	P	A*03:01	A	C*02:02	B*27:05	A	DRA*01:02	DRB3*01:01	A	DRB1*13:01	A	DQA1*01:03	DQB1*06:03	P	A	DPA1*01:03	DPB1*02:01	1	0	0	0	1			1131	0	1	0	0.00101833	1140	981	0	0	33.5951	0.4628	1
1132	A	P	A*03:01	A	C*02:02	B*27:05	A	DRA*01:02	absent	A	DRB1*08:01	A	DQA1*04:01	DQB1*04:02	P	A	DPA1*01:03	DPB1*04:01	1	0	0	0	1			1132	0	1	0	0.00101833	1140	981	0	0	33.5951	0.4628	1
1133	A	P	A*03:01	A	C*02:02	B*40:02	P	DRA*01:01	DRB3*02:02	A	DRB1*13:01	A	DQA1*01:03	DQB1*06:03	P	A	DPA1*01:03	DPB1*04:02	1	1	0	0	0			1133	1	0	0.000877193	0	1139	982	Inf	0.0221025	Inf	1	1
1134	A	P	A*03:01	A	C*02:02	B*40:02	P	DRA*01:01	absent	P	DRB1*01:01	A	DQA1*01:01	DQB1*05:01	P	A	DPA1*01:03	DPB1*02:01	1	1	0	0	0			1134	1	0	0.000877193	0	1139	982	Inf	0.0221025	Inf	1	1
1135	A	P	A*03:01	A	C*02:02	B*40:02	P	DRA*01:01	absent	P	DRB1*01:01	A	DQA1*01:01	DQB1*05:01	P	A	DPA1*01:03	DPB1*03:01	1	1	0	0	0			1135	1	0	0.000877193	0	1139	982	Inf	0.0221025	Inf	1	1
1136	A	P	A*03:01	A	C*02:02	B*40:02	P	DRA*01:02	DRB5*01:01	A	DRB1*15:01	P	DQA1*01:02	DQB1*06:02	P	A	DPA1*01:03	DPB1*04:01	1	1	0	0	0			1136	1	0	0.000877193	0	1139	982	Inf	0.0221025	Inf	1	1
1137	A	P	A*03:01	A	C*02:02	B*44:05	A	DRA*01:01	DRB5*02:02	A	DRB1*16:01	P	DQA1*01:02	DQB1*05:02	P	A	DPA1*01:03	DPB1*04:01	1	1	0	0	0			1137	1	0	0.000877193	0	1139	982	Inf	0.0221025	Inf	1	1
1138	A	P	A*03:01	A	C*03:03	B*15:01	P	DRA*01:01	DRB3*02:02	A	DRB1*13:01	A	DQA1*01:03	DQB1*06:03	P	A	DPA1*01:03	DPB1*04:01	2	2	0	0	0			1138	2	0	0.00175439	0	1138	982	Inf	0.161792	Inf	0.5025	1
1139	A	P	A*03:01	A	C*03:03	B*15:01	P	DRA*01:01	DRB4*01:03	A	DRB1*04:07	A	DQA1*03:03	DQB1*03:01	P	A	DPA1*01:03	DPB1*04:02	1	0	0	0	1			1139	0	1	0	0.00101833	1140	981	0	0	33.5951	0.4628	1
1140	A	P	A*03:01	A	C*03:03	B*15:01	P	DRA*01:01	absent	P	DRB1*01:01	A	DQA1*01:01	DQB1*05:01	P	A	DPA1*01:03	DPB1*04:02	1	1	0	0	0			1140	1	0	0.000877193	0	1139	982	Inf	0.0221025	Inf	1	1
1141	A	P	A*03:01	A	C*03:03	B*15:01	P	DRA*01:02	DRB5*01:02	A	DRB1*15:02	P	DQA1*01:03	DQB1*06:01	P	A	DPA1*01:03	DPB1*02:01	1	0	0	0	1			1141	0	1	0	0.00101833	1140	981	0	0	33.5951	0.4628	1
1142	A	P	A*03:01	A	C*03:03	B*27:05	A	DRA*01:01	DRB3*02:02	A	DRB1*11:01	A	DQA1*05:05	DQB1*03:01	P	A	DPA1*01:03	DPB1*04:01	1	0	0	0	1			1142	0	1	0	0.00101833	1140	981	0	0	33.5951	0.4628	1
1143	A	P	A*03:01	A	C*03:03	B*27:05	A	DRA*01:02	DRB3*01:01	A	DRB1*13:01	A	DQA1*01:03	DQB1*06:03	P	A	DPA1*01:03	DPB1*04:01	1	1	0	0	0			1143	1	0	0.000877193	0	1139	982	Inf	0.0221025	Inf	1	1
1144	A	P	A*03:01	A	C*03:03	B*35:01	A	DRA*01:01	DRB3*02:02	A	DRB1*11:01	A	DQA1*05:05	DQB1*03:01	P	A	DPA1*01:03	DPB1*04:01	1	1	0	0	0			1144	1	0	0.000877193	0	1139	982	Inf	0.0221025	Inf	1	1
1145	A	P	A*03:01	A	C*03:03	B*35:08	P	DRA*01:01	DRB3*02:02	A	DRB1*11:04	A	DQA1*05:05	DQB1*03:01	P	A	DPA1*01:03	DPB1*04:02	1	0	0	0	1			1145	0	1	0	0.00101833	1140	981	0	0	33.5951	0.4628	1
1146	A	P	A*03:01	A	C*03:03	B*55:01	A	DRA*01:02	absent	A	DRB1*08:01	A	DQA1*04:01	DQB1*04:02	P	A	DPA1*01:03	DPB1*04:02	1	0	0	0	1			1146	0	1	0	0.00101833	1140	981	0	0	33.5951	0.4628	1
1147	A	P	A*03:01	A	C*03:04	B*15:01	P	DRA*01:01	DRB3*02:02	A	DRB1*11:01	A	DQA1*05:05	DQB1*03:01	P	A	DPA1*01:03	DPB1*04:01	1	0	0	0	1			1147	0	1	0	0.00101833	1140	981	0	0	33.5951	0.4628	1
1148	A	P	A*03:01	A	C*03:04	B*15:01	P	DRA*01:01	absent	P	DRB1*01:01	A	DQA1*01:01	DQB1*05:01	P	A	DPA1*01:03	DPB1*04:02	1	1	0	0	0			1148	1	0	0.000877193	0	1139	982	Inf	0.0221025	Inf	1	1
1149	A	P	A*03:01	A	C*03:04	B*15:01	P	DRA*01:02	DRB5*01:01	A	DRB1*15:01	P	DQA1*01:02	DQB1*06:02	A	P	DPA1*02:06	DPB1*05:01	1	1	0	0	0			1149	1	0	0.000877193	0	1139	982	Inf	0.0221025	Inf	1	1
1150	A	P	A*03:01	A	C*03:04	B*15:10	P	DRA*01:01	DRB3*03:01	A	DRB1*13:02	A	DQA1*01:02	DQB1*06:04	P	A	DPA1*01:03	DPB1*104:01	1	1	0	0	0			1150	1	0	0.000877193	0	1139	982	Inf	0.0221025	Inf	1	1
1151	A	P	A*03:01	A	C*03:04	B*15:10	P	DRA*01:01	DRB4*01:03	A	DRB1*04:03	A	DQA1*03:01	DQB1*03:02	P	A	DPA1*01:03	DPB1*104:01	1	0	0	1	0			1151	0	0	0	0	1140	982	-	-	-	-	-
1152	A	P	A*03:01	A	C*03:04	B*15:78	P	DRA*01:02	DRB3*02:02	A	DRB1*12:01	A	DQA1*05:05	DQB1*06:03	P	A	DPA1*01:03	DPB1*04:01	1	1	0	0	0			1152	1	0	0.000877193	0	1139	982	Inf	0.0221025	Inf	1	1
1153	A	P	A*03:01	A	C*03:04	B*40:01	P	DRA*01:02	DRB3*03:01	A	DRB1*13:02	A	DQA1*01:02	DQB1*06:04	P	A	DPA1*01:03	DPB1*03:01	1	0	1	0	0			1153	0	0	0	0	1140	982	-	-	-	-	-
1154	A	P	A*03:01	A	C*03:04	B*40:01	P	DRA*01:02	DRB3*03:01	A	DRB1*13:02	A	DQA1*01:02	DQB1*06:04	P	P	DPA1*02:01	DPB1*17:01	1	0	0	1	0			1154	0	0	0	0	1140	982	-	-	-	-	-
1155	A	P	A*03:01	A	C*03:04	B*44:02	A	DRA*01:02	DRB5*01:01	A	DRB1*15:01	P	DQA1*01:02	DQB1*06:02	P	A	DPA1*01:03	DPB1*02:01	1	0	0	1	0			1155	0	0	0	0	1140	982	-	-	-	-	-
1156	A	P	A*03:01	A	C*04:01	B*35:01	A	DRA*01:01	DRB3*02:02	A	DRB1*03:01	A	DQA1*05:01	DQB1*02:01	P	A	DPA1*01:03	DPB1*04:01	1	1	0	0	0			1156	1	0	0.000877193	0	1139	982	Inf	0.0221025	Inf	1	1
1157	A	P	A*03:01	A	C*04:01	B*35:01	A	DRA*01:01	DRB3*02:02	A	DRB1*11:01	A	DQA1*05:05	DQB1*03:01	P	A	DPA1*01:03	DPB1*04:01	1	0	0	0	1			1157	0	1	0	0.00101833	1140	981	0	0	33.5951	0.4628	1
1158	A	P	A*03:01	A	C*04:01	B*35:01	A	DRA*01:01	DRB3*02:02	A	DRB1*14:54	A	DQA1*01:04	DQB1*05:03	P	A	DPA1*01:03	DPB1*04:01	1	0	0	0	1			1158	0	1	0	0.00101833	1140	981	0	0	33.5951	0.4628	1
1159	A	P	A*03:01	A	C*04:01	B*35:01	A	DRA*01:01	absent	P	DRB1*01:01	A	DQA1*01:01	DQB1*05:01	A	P	DPA1*02:01	DPB1*01:01	3	1	0	0	2			1159	1	2	0.000877193	0.00203666	1139	980	0.430366	0.00729143	8.27899	0.5991	1
1160	A	P	A*03:01	A	C*04:01	B*35:01	A	DRA*01:01	absent	P	DRB1*01:01	A	DQA1*01:01	DQB1*05:01	A	P	DPA1*02:01	DPB1*17:01	2	1	0	0	1			1160	1	1	0.000877193	0.00101833	1139	981	0.861344	0.0109701	67.6428	1	1
1161	A	P	A*03:01	A	C*04:01	B*35:01	A	DRA*01:01	absent	P	DRB1*01:01	A	DQA1*01:01	DQB1*05:01	P	A	DPA1*01:03	DPB1*03:01	5	4	0	0	1			1161	4	1	0.00350877	0.00101833	1136	981	3.45237	0.340925	170.146	0.3813	1
1162	A	P	A*03:01	A	C*04:01	B*35:01	A	DRA*01:01	absent	P	DRB1*01:01	A	DQA1*01:01	DQB1*05:01	P	A	DPA1*01:03	DPB1*04:01	7	2	0	1	4			1162	2	4	0.00175439	0.00407332	1138	978	0.429866	0.0387924	3.00662	0.4244	1
1163	A	P	A*03:01	A	C*04:01	B*35:01	A	DRA*01:01	absent	P	DRB1*01:01	A	DQA1*01:01	DQB1*05:01	P	A	DPA1*01:03	DPB1*04:02	3	2	1	0	0			1163	2	0	0.00175439	0	1138	982	Inf	0.161792	Inf	0.5025	1
1164	A	P	A*03:01	A	C*04:01	B*35:01	A	DRA*01:01	absent	P	DRB1*01:01	A	DQA1*01:01	DQB1*05:01	P	A	DPA1*01:03	DPB1*13:01	1	1	0	0	0			1164	1	0	0.000877193	0	1139	982	Inf	0.0221025	Inf	1	1
1165	A	P	A*03:01	A	C*04:01	B*35:01	A	DRA*01:01	absent	P	DRB1*01:01	A	DQA1*01:01	DQB1*05:01	P	A	DPA1*01:03	DPB1*15:01	1	1	0	0	0			1165	1	0	0.000877193	0	1139	982	Inf	0.0221025	Inf	1	1
1166	A	P	A*03:01	A	C*04:01	B*35:01	A	DRA*01:01	absent	P	DRB1*01:02	A	DQA1*01:01	DQB1*05:01	P	A	DPA1*01:03	DPB1*13:01	1	1	0	0	0			1166	1	0	0.000877193	0	1139	982	Inf	0.0221025	Inf	1	1
1167	A	P	A*03:01	A	C*04:01	B*35:01	A	DRA*01:02	DRB3*02:02	A	DRB1*12:01	A	DQA1*05:05	DQB1*03:01	P	A	DPA1*01:03	DPB1*03:01	1	1	0	0	0			1167	1	0	0.000877193	0	1139	982	Inf	0.0221025	Inf	1	1
1168	A	P	A*03:01	A	C*04:01	B*35:01	A	DRA*01:02	DRB5*01:01	A	DRB1*15:01	P	DQA1*01:02	DQB1*06:02	P	A	DPA1*01:03	DPB1*04:01	1	0	0	0	1			1168	0	1	0	0.00101833	1140	981	0	0	33.5951	0.4628	1
1169	A	P	A*03:01	A	C*04:01	B*35:01	A	DRA*01:02	absent	A	DRB1*08:04	A	DQA1*04:01	DQB1*04:02	P	A	DPA1*01:03	DPB1*02:01	1	1	0	0	0			1169	1	0	0.000877193	0	1139	982	Inf	0.0221025	Inf	1	1
1170	A	P	A*03:01	A	C*04:01	B*35:01	P	DRA*01:01	DRB3*02:02	A	DRB1*13:01	A	DQA1*01:03	DQB1*06:03	P	A	DPA1*01:03	DPB1*03:01	1	0	0	0	1			1170	0	1	0	0.00101833	1140	981	0	0	33.5951	0.4628	1
1171	A	P	A*03:01	A	C*04:01	B*35:01	P	DRA*01:01	DRB3*02:24	A	DRB1*14:01	A	DQA1*01:04	DQB1*05:03	P	A	DPA1*01:03	DPB1*04:02	1	1	0	0	0			1171	1	0	0.000877193	0	1139	982	Inf	0.0221025	Inf	1	1
1172	A	P	A*03:01	A	C*04:01	B*35:01	P	DRA*01:02	DRB5*01:01	A	DRB1*15:01	P	DQA1*01:02	DQB1*06:02	P	A	DPA1*01:03	DPB1*02:01	1	1	0	0	0			1172	1	0	0.000877193	0	1139	982	Inf	0.0221025	Inf	1	1
1173	A	P	A*03:01	A	C*04:01	B*35:03	A	DRA*01:02	DRB3*02:02	A	DRB1*12:01	A	DQA1*05:05	DQB1*03:02	P	A	DPA1*01:03	DPB1*04:01	1	0	0	0	1			1173	0	1	0	0.00101833	1140	981	0	0	33.5951	0.4628	1
1174	A	P	A*03:01	A	C*04:01	B*35:03	P	DRA*01:01	DRB3*02:02	A	DRB1*11:01	A	DQA1*03:01	DQB1*03:01	P	A	DPA1*01:03	DPB1*04:01	1	0	0	0	1			1174	0	1	0	0.00101833	1140	981	0	0	33.5951	0.4628	1
1175	A	P	A*03:01	A	C*04:01	B*35:03	P	DRA*01:01	DRB3*02:02	A	DRB1*11:01	A	DQA1*05:05	DQB1*03:01	P	A	DPA1*01:03	DPB1*02:01	1	1	0	0	0			1175	1	0	0.000877193	0	1139	982	Inf	0.0221025	Inf	1	1
1176	A	P	A*03:01	A	C*04:01	B*35:03	P	DRA*01:02	DRB3*02:02	A	DRB1*12:01	A	DQA1*03:03	DQB1*03:431	P	A	DPA1*01:03	DPB1*04:01	1	0	0	0	1			1176	0	1	0	0.00101833	1140	981	0	0	33.5951	0.4628	1
1177	A	P	A*03:01	A	C*04:01	B*35:03	P	DRA*01:02	DRB3*02:02	A	DRB1*12:01	A	DQA1*05:05	DQB1*03:01	P	A	DPA1*01:03	DPB1*02:01	1	1	0	0	0			1177	1	0	0.000877193	0	1139	982	Inf	0.0221025	Inf	1	1
1178	A	P	A*03:01	A	C*04:01	B*35:08	P	DRA*01:01	DRB4*01:03	A	DRB1*07:01	A	DQA1*02:01	DQB1*06:03	P	A	DPA1*01:03	DPB1*04:02	1	1	0	0	0			1178	1	0	0.000877193	0	1139	982	Inf	0.0221025	Inf	1	1
1179	A	P	A*03:01	A	C*04:01	B*35:08	P	DRA*01:01	DRB5*02:02	A	DRB1*16:07	P	DQA1*01:02	DQB1*05:02	P	A	DPA1*01:03	DPB1*04:01	1	1	0	0	0			1179	1	0	0.000877193	0	1139	982	Inf	0.0221025	Inf	1	1
1180	A	P	A*03:01	A	C*04:456Q	B*35:03	A	DRA*01:01	DRB4*01:03	A	DRB1*07:01	A	DQA1*02:01	DQB1*03:03	P	A	DPA1*01:03	DPB1*04:01	1	0	0	1	0			1180	0	0	0	0	1140	982	-	-	-	-	-
1181	A	P	A*03:01	A	C*04:456Q	B*35:03	P	DRA*01:01	DRB3*02:02	A	DRB1*11:04	A	DQA1*05:05	DQB1*03:01	A	P	DPA1*02:01	DPB1*11:01	1	0	0	0	1			1181	0	1	0	0.00101833	1140	981	0	0	33.5951	0.4628	1
1182	A	P	A*03:01	A	C*05:01	B*18:01	P	DRA*01:01	DRB4*01:01	A	DRB1*07:01	A	DQA1*02:01	DQB1*02:02	A	P	DPA1*02:01	DPB1*11:01	1	1	0	0	0			1182	1	0	0.000877193	0	1139	982	Inf	0.0221025	Inf	1	1
1183	A	P	A*03:01	A	C*05:01	B*18:01	P	DRA*01:01	absent	P	DRB1*01:01	A	DQA1*01:01	DQB1*05:01	P	A	DPA1*01:03	DPB1*04:02	1	0	0	0	1			1183	0	1	0	0.00101833	1140	981	0	0	33.5951	0.4628	1
1184	A	P	A*03:01	A	C*05:01	B*44:02	A	DRA*01:01	DRB4*01:03	A	DRB1*04:01	A	DQA1*03:03	DQB1*03:01	P	A	DPA1*01:03	DPB1*03:01	1	1	0	0	0			1184	1	0	0.000877193	0	1139	982	Inf	0.0221025	Inf	1	1
1185	A	P	A*03:01	A	C*05:01	B*44:02	A	DRA*01:01	DRB4*01:03	A	DRB1*04:03	A	DQA1*03:01	DQB1*03:02	P	A	DPA1*01:03	DPB1*06:01	1	0	0	0	1			1185	0	1	0	0.00101833	1140	981	0	0	33.5951	0.4628	1
1186	A	P	A*03:01	A	C*05:01	B*44:02	A	DRA*01:01	DRB4*01:03	A	DRB1*04:04	A	DQA1*03:01	DQB1*03:02	P	A	DPA1*01:03	DPB1*06:01	1	1	0	0	0			1186	1	0	0.000877193	0	1139	982	Inf	0.0221025	Inf	1	1
1187	A	P	A*03:01	A	C*05:01	B*44:02	A	DRA*01:01	DRB5*02:02	A	DRB1*16:01	P	DQA1*01:02	DQB1*05:02	A	P	DPA1*02:01	DPB1*10:01	1	0	0	1	0			1187	0	0	0	0	1140	982	-	-	-	-	-
1188	A	P	A*03:01	A	C*05:01	B*44:02	A	DRA*01:02	DRB5*01:01	A	DRB1*15:01	P	DQA1*01:02	DQB1*06:02	P	A	DPA1*01:03	DPB1*02:01	2	0	0	0	2			1188	0	2	0	0.00203666	1140	980	0	0	4.58559	0.214	1
1189	A	P	A*03:01	A	C*05:01	B*44:02	A	DRA*01:02	DRB5*01:01	A	DRB1*15:01	P	DQA1*01:02	DQB1*06:02	P	A	DPA1*01:03	DPB1*04:02	1	0	0	1	0			1189	0	0	0	0	1140	982	-	-	-	-	-
1190	A	P	A*03:01	A	C*06:02	B*13:02	P	DRA*01:01	DRB3*02:02	A	DRB1*13:01	A	DQA1*01:03	DQB1*06:03	P	A	DPA1*01:03	DPB1*04:01	1	1	0	0	0			1190	1	0	0.000877193	0	1139	982	Inf	0.0221025	Inf	1	1
1191	A	P	A*03:01	A	C*06:02	B*37:01	A	DRA*01:01	DRB3*02:02	A	DRB1*11:04	A	DQA1*05:05	DQB1*03:01	P	A	DPA1*01:03	DPB1*04:01	1	0	0	0	1			1191	0	1	0	0.00101833	1140	981	0	0	33.5951	0.4628	1
1192	A	P	A*03:01	A	C*06:02	B*37:01	A	DRA*01:01	DRB3*02:02	A	DRB1*11:04	A	DQA1*05:05	DQB1*03:01	P	A	DPA1*01:03	DPB1*04:02	2	1	0	0	1			1192	1	1	0.000877193	0.00101833	1139	981	0.861344	0.0109701	67.6428	1	1
1193	A	P	A*03:01	A	C*06:02	B*37:01	A	DRA*01:01	DRB3*02:02	A	DRB1*11:04	A	DQA1*05:05	DQB1*03:483	P	A	DPA1*01:03	DPB1*04:02	1	0	0	0	1			1193	0	1	0	0.00101833	1140	981	0	0	33.5951	0.4628	1
1194	A	P	A*03:01	A	C*06:02	B*37:01	A	DRA*01:01	absent	P	DRB1*01:01	A	DQA1*01:01	DQB1*05:01	P	A	DPA1*01:03	DPB1*04:01	2	0	0	0	2			1194	0	2	0	0.00203666	1140	980	0	0	4.58559	0.214	1
1195	A	P	A*03:01	A	C*06:02	B*45:01	A	DRA*01:02	absent	A	DRB1*08:01	A	DQA1*04:01	DQB1*04:02	P	A	DPA1*01:03	DPB1*03:01	1	1	0	0	0			1195	1	0	0.000877193	0	1139	982	Inf	0.0221025	Inf	1	1
1196	A	P	A*03:01	A	C*06:02	B*47:01	A	DRA*01:01	DRB3*02:02	A	DRB1*14:04	A	DQA1*01:04	DQB1*05:03	A	P	DPA1*02:01	DPB1*17:01	1	0	0	1	0			1196	0	0	0	0	1140	982	-	-	-	-	-
1197	A	P	A*03:01	A	C*06:02	B*47:01	A	DRA*01:01	DRB4*01:01/03	A	DRB1*07:01	A	DQA1*02:01	DQB1*02:02	P	A	DPA1*01:03	DPB1*124:01	1	1	0	0	0			1197	1	0	0.000877193	0	1139	982	Inf	0.0221025	Inf	1	1
1198	A	P	A*03:01	A	C*06:02	B*48:01	A	DRA*01:01	DRB3*02:02	A	DRB1*14:54	A	DQA1*01:04	DQB1*05:02	P	A	DPA1*01:03	DPB1*02:01	1	0	0	0	1			1198	0	1	0	0.00101833	1140	981	0	0	33.5951	0.4628	1
1199	A	P	A*03:01	A	C*06:02	B*57:01	P	DRA*01:01	DRB3*02:02	A	DRB1*13:05	A	DQA1*05:05	DQB1*03:01	P	A	DPA1*01:03	DPB1*04:01	1	0	0	0	1			1199	0	1	0	0.00101833	1140	981	0	0	33.5951	0.4628	1
1200	A	P	A*03:01	A	C*07:01	B*08:01	A	DRA*01:02	DRB3*01:01	A	DRB1*03:01	A	DQA1*05:01	DQB1*02:01	P	A	DPA1*01:03	DPB1*02:02	1	1	0	0	0			1200	1	0	0.000877193	0	1139	982	Inf	0.0221025	Inf	1	1
1201	A	P	A*03:01	A	C*07:01	B*08:01	A	DRA*01:02	DRB3*01:01	A	DRB1*03:01	A	DQA1*05:01	DQB1*02:01	P	A	DPA1*01:03	DPB1*03:01	2	2	0	0	0			1201	2	0	0.00175439	0	1138	982	Inf	0.161792	Inf	0.5025	1
1202	A	P	A*03:01	A	C*07:01	B*08:01	A	DRA*01:02	DRB3*01:01	A	DRB1*03:01	A	DQA1*05:01	DQB1*02:01	P	A	DPA1*01:03	DPB1*04:01	2	1	0	0	1			1202	1	1	0.000877193	0.00101833	1139	981	0.861344	0.0109701	67.6428	1	1
1203	A	P	A*03:01	A	C*07:01	B*08:01	A	DRA*01:02	DRB3*01:01	A	DRB1*03:01	A	DQA1*05:01	DQB1*02:01	P	P	DPA1*02:01	DPB1*01:01	1	1	0	0	0			1203	1	0	0.000877193	0	1139	982	Inf	0.0221025	Inf	1	1
1204	A	P	A*03:01	A	C*07:01	B*08:01	A	DRA*01:02	DRB5*01:01	A	DRB1*15:01	P	DQA1*01:02	DQB1*06:02	P	A	DPA1*01:03	DPB1*15:01	1	1	0	0	0			1204	1	0	0.000877193	0	1139	982	Inf	0.0221025	Inf	1	1
1205	A	P	A*03:01	A	C*07:01	B*18:01	A	DRA*01:01	DRB4*01:03	A	DRB1*07:01	A	DQA1*02:01	DQB1*03:03	P	A	DPA1*01:03	DPB1*04:01	1	1	0	0	0			1205	1	0	0.000877193	0	1139	982	Inf	0.0221025	Inf	1	1
1206	A	P	A*03:01	A	C*07:01	B*18:01	A	DRA*01:02	DRB5*01:01	A	DRB1*15:01	P	DQA1*01:02	DQB1*06:02	P	A	DPA1*01:03	DPB1*04:01	1	1	0	0	0			1206	1	0	0.000877193	0	1139	982	Inf	0.0221025	Inf	1	1
1207	A	P	A*03:01	A	C*07:01	B*18:01	P	DRA*01:01	DRB3*02:02	A	DRB1*11:04	A	DQA1*05:05	DQB1*06:02	P	A	DPA1*01:03	DPB1*04:02	1	0	0	0	1			1207	0	1	0	0.00101833	1140	981	0	0	33.5951	0.4628	1
1208	A	P	A*03:01	A	C*07:01	B*18:01	P	DRA*01:01	DRB3*02:02	A	DRB1*11:04	A	DQA1*05:05	DQB1*06:02	P	P	DPA1*02:01	DPB1*13:01	1	1	0	0	0			1208	1	0	0.000877193	0	1139	982	Inf	0.0221025	Inf	1	1
1209	A	P	A*03:01	A	C*07:01	B*18:01	P	DRA*01:02	DRB5*01:01	A	DRB1*15:01	P	DQA1*01:02	DQB1*06:02	P	A	DPA1*01:03	DPB1*04:01	1	0	0	0	1			1209	0	1	0	0.00101833	1140	981	0	0	33.5951	0.4628	1
1210	A	P	A*03:01	A	C*07:01	B*49:01	A	DRA*01:01	DRB3*02:02	A	DRB1*11:02	A	DQA1*05:05	DQB1*03:19	P	A	DPA1*01:03	DPB1*03:01	1	1	0	0	0			1210	1	0	0.000877193	0	1139	982	Inf	0.0221025	Inf	1	1
1211	A	P	A*03:01	A	C*07:01	B*49:01	A	DRA*01:01	DRB3*02:02	A	DRB1*11:04	A	DQA1*05:05	DQB1*06:03	P	A	DPA1*01:03	DPB1*04:01	1	0	0	0	1			1211	0	1	0	0.00101833	1140	981	0	0	33.5951	0.4628	1
1212	A	P	A*03:01	A	C*07:01	B*49:01	A	DRA*01:01	DRB3*02:02	A	DRB1*11:04	A	DQA1*05:05	DQB1*06:04	P	A	DPA1*01:03	DPB1*03:01	1	1	0	0	0			1212	1	0	0.000877193	0	1139	982	Inf	0.0221025	Inf	1	1
1213	A	P	A*03:01	A	C*07:01	B*49:01	A	DRA*01:01	DRB5*01:02	A	DRB1*11:04	A	DQA1*01:02	DQB1*05:02	P	A	DPA1*02:01	DPB1*04:01	1	0	0	0	1			1213	0	1	0	0.00101833	1140	981	0	0	33.5951	0.4628	1
1214	A	P	A*03:01	A	C*07:01	B*49:01	A	DRA*01:01	DRB5*02:02	A	DRB1*16:01	P	DQA1*01:02	DQB1*05:02	A	P	DPA1*02:26	DPB1*10:01	1	0	1	0	0			1214	0	0	0	0	1140	982	-	-	-	-	-
1215	A	P	A*03:01	A	C*07:01	B*49:01	A	DRA*01:02	absent	A	DRB1*08:01	A	DQA1*04:01	DQB1*04:02	P	A	DPA1*01:03	DPB1*04:01	1	1	0	0	0			1215	1	0	0.000877193	0	1139	982	Inf	0.0221025	Inf	1	1
1216	A	P	A*03:01	A	C*07:04	B*15:18	P	DRA*01:02	DRB3*02:02	A	DRB1*12:01	A	DQA1*05:05	DQB1*03:01	P	A	DPA1*01:03	DPB1*02:01	1	1	0	0	0			1216	1	0	0.000877193	0	1139	982	Inf	0.0221025	Inf	1	1
1217	A	P	A*03:01	A	C*07:04	B*44:27	A	DRA*01:01	DRB3*02:02	A	DRB1*14:54	A	DQA1*01:04	DQB1*05:03	P	A	DPA1*01:03	DPB1*20:01	1	0	0	1	0			1217	0	0	0	0	1140	982	-	-	-	-	-
1218	A	P	A*03:01	A	C*07:04	B*44:27	A	DRA*01:01	DRB4*01:03	A	DRB1*04:02	A	DQA1*03:01	DQB1*03:02	P	A	DPA1*01:03	DPB1*04:02	2	0	0	0	2			1218	0	2	0	0.00203666	1140	980	0	0	4.58559	0.214	1
1219	A	P	A*03:01	A	C*07:18	B*58:01	A	DRA*01:02	DRB5*01:01	A	DRB1*15:01	P	DQA1*01:02	DQB1*06:02	P	A	DPA1*01:03	DPB1*04:01	1	1	0	0	0			1219	1	0	0.000877193	0	1139	982	Inf	0.0221025	Inf	1	1
1220	A	P	A*03:01	A	C*08:02	B*14:02	A	DRA*01:01	DRB3*02:02	A	DRB1*11:01	A	DQA1*05:05	DQB1*06:02	P	A	DPA1*01:03	DPB1*04:01	1	1	0	0	0			1220	1	0	0.000877193	0	1139	982	Inf	0.0221025	Inf	1	1
1221	A	P	A*03:01	A	C*08:02	B*14:02	A	DRA*01:01	DRB4*01:03	A	DRB1*07:01	A	DQA1*02:01	DQB1*03:03	P	A	DPA1*01:03	DPB1*04:02	1	0	0	0	1			1221	0	1	0	0.00101833	1140	981	0	0	33.5951	0.4628	1
1222	A	P	A*03:01	A	C*08:02	B*14:02	A	DRA*01:01	absent	A	DRB1*01:02	A	DQA1*01:01	DQB1*05:01	P	A	DPA1*01:03	DPB1*04:01	2	1	0	0	1			1222	1	1	0.000877193	0.00101833	1139	981	0.861344	0.0109701	67.6428	1	1
1223	A	P	A*03:01	A	C*08:02	B*14:02	A	DRA*01:01	absent	P	DRB1*01:02	A	DQA1*01:01	DQB1*05:01	P	A	DPA1*01:03	DPB1*04:01	10	5	0	0	5			1223	5	5	0.00438596	0.00509165	1135	977	0.860855	0.197498	3.75249	1	1
1224	A	P	A*03:01	A	C*08:02	B*14:02	A	DRA*01:01	absent	P	DRB1*01:02	A	DQA1*01:01	DQB1*05:01	P	A	DPA1*01:03	DPB1*104:01	3	0	0	0	3			1224	0	3	0	0.00305499	1140	979	0	0	2.08323	0.09894	1
1225	A	P	A*03:01	A	C*08:02	B*14:02	A	DRA*01:02	DRB3*03:01	A	DRB1*13:02	A	DQA1*01:02	DQB1*06:09	P	A	DPA1*01:03	DPB1*04:01	1	0	0	0	1			1225	0	1	0	0.00101833	1140	981	0	0	33.5951	0.4628	1
1226	A	P	A*03:01	A	C*08:02	B*14:02	A	DRA*01:02	DRB3*03:01	A	DRB1*13:02	A	DQA1*01:02	DQB1*06:12	A	P	DPA1*02:01	DPB1*05:01	1	1	0	0	0			1226	1	0	0.000877193	0	1139	982	Inf	0.0221025	Inf	1	1
1227	A	P	A*03:01	A	C*12:02	B*52:01	P	DRA*01:02	DRB5*01:02	A	DRB1*15:02	P	DQA1*01:03	DQB1*06:01	P	A	DPA1*01:03	DPB1*414:01	2	0	0	0	2			1227	0	2	0	0.00203666	1140	980	0	0	4.58559	0.214	1
1228	A	P	A*03:01	A	C*12:03	B*18:01	P	DRA*01:01	DRB3*02:02	A	DRB1*11:04	A	DQA1*05:05	DQB1*03:01	A	A	DPA1*02:01	DPB1*14:01	1	0	0	1	0			1228	0	0	0	0	1140	982	-	-	-	-	-
1229	A	P	A*03:01	A	C*12:03	B*18:01	P	DRA*01:01	DRB3*02:02	A	DRB1*13:01	A	DQA1*01:03	DQB1*06:03	A	P	DPA1*02:07	DPB1*19:01	1	1	0	0	0			1229	1	0	0.000877193	0	1139	982	Inf	0.0221025	Inf	1	1
1230	A	P	A*03:01	A	C*12:03	B*18:01	P	DRA*01:01	absent	P	DRB1*01:01	A	DQA1*01:01	DQB1*05:01	P	A	DPA1*01:03	DPB1*03:01	1	1	0	0	0			1230	1	0	0.000877193	0	1139	982	Inf	0.0221025	Inf	1	1
1231	A	P	A*03:01	A	C*12:03	B*38:01	A	DRA*01:01	DRB3*02:24	A	DRB1*14:01	A	DQA1*01:04	DQB1*05:03	P	A	DPA1*01:03	DPB1*04:02	1	1	0	0	0			1231	1	0	0.000877193	0	1139	982	Inf	0.0221025	Inf	1	1
1232	A	P	A*03:01	A	C*12:03	B*38:01	A	DRA*01:01	DRB4*01:03	A	DRB1*04:02	A	DQA1*03:01	DQB1*03:02	P	A	DPA1*01:03	DPB1*03:01	1	0	1	0	0			1232	0	0	0	0	1140	982	-	-	-	-	-
1233	A	P	A*03:01	A	C*12:03	B*38:01	A	DRA*01:01	DRB4*01:03	A	DRB1*04:02	A	DQA1*03:01	DQB1*03:229	P	A	DPA1*01:03	DPB1*04:01	1	0	0	0	1			1233	0	1	0	0.00101833	1140	981	0	0	33.5951	0.4628	1
1234	A	P	A*03:01	A	C*12:03	B*38:01	A	DRA*01:01	DRB4*01:03	A	DRB1*04:03	A	DQA1*03:01	DQB1*03:02	P	A	DPA1*01:03	DPB1*04:01	1	0	0	0	1			1234	0	1	0	0.00101833	1140	981	0	0	33.5951	0.4628	1
1235	A	P	A*03:01	A	C*12:03	B*38:01	A	DRA*01:02	DRB3*01:01	A	DRB1*13:01	A	DQA1*01:03	DQB1*06:03	A	P	DPA1*02:01	DPB1*10:01	1	0	1	0	0			1235	0	0	0	0	1140	982	-	-	-	-	-
1236	A	P	A*03:01	A	C*12:03	B*38:01	A	DRA*01:02	DRB3*01:01	A	DRB1*13:01	A	DQA1*01:03	DQB1*06:03	P	A	DPA1*01:03	DPB1*04:02	1	0	0	0	1			1236	0	1	0	0.00101833	1140	981	0	0	33.5951	0.4628	1
1237	A	P	A*03:01	A	C*12:03	B*38:01	A	DRA*01:02	DRB3*01:01	A	DRB1*13:01	A	DQA1*01:03	DQB1*06:03	P	A	DPA1*01:03	DPB1*104:01	1	0	0	0	1			1237	0	1	0	0.00101833	1140	981	0	0	33.5951	0.4628	1
1238	A	P	A*03:01	A	C*12:03	B*38:01	A	DRA*01:02	DRB3*01:01	A	DRB1*13:01	A	DQA1*01:10	DQB1*06:03	P	A	DPA1*01:03	DPB1*02:01	17	9	0	0	8			1238	9	8	0.00789474	0.00814664	1131	974	0.968837	0.330377	2.89788	1	1
1239	A	P	A*03:01	A	C*12:03	B*38:01	A	DRA*01:02	DRB3*01:01	A	DRB1*13:01	A	DQA1*01:10	DQB1*06:03	P	A	DPA1*01:03	DPB1*04:01	2	0	0	0	2			1239	0	2	0	0.00203666	1140	980	0	0	4.58559	0.214	1
1240	A	P	A*03:01	A	C*12:03	B*39:01	A	DRA*01:01	DRB3*02:24	A	DRB1*14:01	A	DQA1*01:04	DQB1*05:03	P	A	DPA1*01:03	DPB1*02:01	1	0	0	0	1			1240	0	1	0	0.00101833	1140	981	0	0	33.5951	0.4628	1
1241	A	P	A*03:01	A	C*12:03	B*39:01	A	DRA*01:01	DRB5*02:02	A	DRB1*16:01	P	DQA1*01:02	DQB1*05:02	A	P	DPA1*02:01	DPB1*09:01	1	1	0	0	0			1241	1	0	0.000877193	0	1139	982	Inf	0.0221025	Inf	1	1
1242	A	P	A*03:01	A	C*12:03	B*39:31	A	DRA*01:02	DRB3*02:02	A	DRB1*12:01	A	DQA1*05:05	DQB1*03:01	P	A	DPA1*01:03	DPB1*04:02	1	1	0	0	0			1242	1	0	0.000877193	0	1139	982	Inf	0.0221025	Inf	1	1
1243	A	P	A*03:01	A	C*14:02	B*15:16	A	DRA*01:01	DRB4*01:03	A	DRB1*04:05	A	DQA1*03:03	DQB1*03:02	P	A	DPA1*01:03	DPB1*04:01	1	1	0	0	0			1243	1	0	0.000877193	0	1139	982	Inf	0.0221025	Inf	1	1
1244	A	P	A*03:01	A	C*14:02	B*15:16	P	DRA*01:01	DRB4*01:01/03	A	DRB1*04:04	A	DQA1*03:03	DQB1*04:02	P	A	DPA1*01:03	DPB1*04:02	1	0	0	0	1			1244	0	1	0	0.00101833	1140	981	0	0	33.5951	0.4628	1
1245	A	P	A*03:01	A	C*14:02	B*15:16	P	DRA*01:01	DRB4*01:03	A	DRB1*04:05	A	DQA1*03:03	DQB1*03:02	P	A	DPA1*01:03	DPB1*104:01	1	0	0	0	1			1245	0	1	0	0.00101833	1140	981	0	0	33.5951	0.4628	1
1246	A	P	A*03:01	A	C*14:02	B*51:01	P	DRA*01:01	DRB3*02:02	A	DRB1*11:03	A	DQA1*05:05	DQB1*06:02	P	A	DPA1*01:03	DPB1*04:02	1	0	0	0	1			1246	0	1	0	0.00101833	1140	981	0	0	33.5951	0.4628	1
1247	A	P	A*03:01	A	C*14:02	B*51:01	P	DRA*01:01	DRB3*02:02	A	DRB1*11:04	A	DQA1*05:05	DQB1*06:02	P	A	DPA1*01:03	DPB1*04:02	2	1	0	0	1			1247	1	1	0.000877193	0.00101833	1139	981	0.861344	0.0109701	67.6428	1	1
1248	A	P	A*03:01	A	C*14:02	B*51:01	P	DRA*01:01	DRB4*01:01/03	A	DRB1*07:01	A	DQA1*02:01	DQB1*02:02	P	P	DPA1*02:01	DPB1*09:01	1	0	1	0	0			1248	0	0	0	0	1140	982	-	-	-	-	-
1249	A	P	A*03:01	A	C*15:02	B*51:01	P	DRA*01:01	DRB4*01:03	A	DRB1*04:02	A	DQA1*03:01	DQB1*03:02	P	A	DPA1*01:03	DPB1*04:01	1	1	0	0	0			1249	1	0	0.000877193	0	1139	982	Inf	0.0221025	Inf	1	1
1250	A	P	A*03:01	A	C*15:02	B*51:01	P	DRA*01:02	absent	A	DRB1*08:01	A	DQA1*04:01	DQB1*04:02	P	A	DPA1*01:03	DPB1*04:01	2	1	0	0	1			1250	1	1	0.000877193	0.00101833	1139	981	0.861344	0.0109701	67.6428	1	1
1251	A	P	A*03:01	A	C*15:05	B*07:06	P	DRA*01:01	DRB4*01:01/03	A	DRB1*07:01	A	DQA1*02:01	DQB1*02:02	P	A	DPA1*01:03	DPB1*02:01	1	1	0	0	0			1251	1	0	0.000877193	0	1139	982	Inf	0.0221025	Inf	1	1
1252	A	P	A*03:01	A	C*15:05	B*07:06	P	DRA*01:02	DRB3*03:01	A	DRB1*13:02	A	DQA1*01:02	DQB1*06:09	P	A	DPA1*01:03	DPB1*104:01	1	0	1	0	0			1252	0	0	0	0	1140	982	-	-	-	-	-
1253	A	P	A*03:01	A	C*15:05	B*14:02	A	DRA*01:01	DRB3*02:02	A	DRB1*03:01	A	DQA1*03:03	DQB1*02:01	P	A	DPA1*01:03	DPB1*04:01	1	1	0	0	0			1253	1	0	0.000877193	0	1139	982	Inf	0.0221025	Inf	1	1
1254	A	P	A*03:01	A	C*15:13	B*51:01	P	DRA*01:01	DRB4*01:03	A	DRB1*04:02	A	DQA1*03:01	DQB1*03:02	P	A	DPA1*01:03	DPB1*04:01	1	0	0	0	1			1254	0	1	0	0.00101833	1140	981	0	0	33.5951	0.4628	1
1255	A	P	A*03:01	A	C*16:04	B*44:02	A	DRA*01:02	DRB5*01:01	A	DRB1*15:01	P	DQA1*01:02	DQB1*06:02	P	A	DPA1*01:03	DPB1*04:01	1	1	0	0	0			1255	1	0	0.000877193	0	1139	982	Inf	0.0221025	Inf	1	1
1256	A	P	A*03:01	A	C*17:01	B*41:01	A	DRA*01:01	DRB3*03:01	A	DRB1*13:02	A	DQA1*01:02	DQB1*06:04	P	A	DPA1*01:03	DPB1*04:01	1	1	0	0	0			1256	1	0	0.000877193	0	1139	982	Inf	0.0221025	Inf	1	1
1257	A	P	A*03:01	A	C*17:01	B*41:01	A	DRA*01:01	DRB4*01:03	A	DRB1*04:04	A	DQA1*03:03	DQB1*04:02	P	A	DPA1*01:03	DPB1*02:01	1	1	0	0	0			1257	1	0	0.000877193	0	1139	982	Inf	0.0221025	Inf	1	1
1258	A	P	A*03:01	A	C*17:01	B*41:01	A	DRA*01:01	DRB4*01:03	A	DRB1*04:04	A	DQA1*03:03	DQB1*04:02	P	A	DPA1*01:03	DPB1*04:01	5	0	0	0	5		#	1258	0	5	0	0.00509165	1140	977	0	0	0.938064	0.02111	1
1259	A	P	A*03:01	A	C*17:01	B*41:01	A	DRA*01:01	DRB4*01:03	A	DRB1*04:04	A	DQA1*03:03	DQB1*04:02	P	A	DPA1*01:03	DPB1*535:01	1	1	0	0	0			1259	1	0	0.000877193	0	1139	982	Inf	0.0221025	Inf	1	1
1260	A	P	A*03:01	A	C*18:01	B*81:01	P	DRA*01:02	DRB3*02:02	A	DRB1*03:01	A	DQA1*05:01	DQB1*02:01	A	P	DPA1*02:01	DPB1*01:01	1	1	0	0	0			1260	1	0	0.000877193	0	1139	982	Inf	0.0221025	Inf	1	1
1261	A	P	A*03:01	P	C*07:02	B*07:02	A	DRA*01:01	absent	P	DRB1*01:01	A	DQA1*01:01	DQB1*05:01	P	A	DPA1*01:03	DPB1*02:01	1	1	0	0	0			1261	1	0	0.000877193	0	1139	982	Inf	0.0221025	Inf	1	1
1262	A	P	A*03:01	P	C*07:02	B*07:02	P	DRA*01:01	DRB3*02:02	A	DRB1*11:01	A	DQA1*01:02	DQB1*05:02	P	A	DPA1*01:03	DPB1*02:01	1	1	0	0	0			1262	1	0	0.000877193	0	1139	982	Inf	0.0221025	Inf	1	1
1263	A	P	A*03:01	P	C*07:02	B*07:02	P	DRA*01:01	DRB3*02:02	A	DRB1*11:01	A	DQA1*05:05	DQB1*06:02	P	A	DPA1*01:03	DPB1*04:01	4	2	0	0	2			1263	2	2	0.00175439	0.00203666	1138	980	0.861222	0.0623359	11.8983	1	1
1264	A	P	A*03:01	P	C*07:02	B*07:02	P	DRA*01:01	DRB3*02:02	A	DRB1*11:03	A	DQA1*05:05	DQB1*06:02	P	A	DPA1*01:03	DPB1*04:01	2	1	0	0	1			1264	1	1	0.000877193	0.00101833	1139	981	0.861344	0.0109701	67.6428	1	1
1265	A	P	A*03:01	P	C*07:02	B*07:02	P	DRA*01:01	DRB3*02:02	A	DRB1*11:04	A	DQA1*05:05	DQB1*03:01	P	A	DPA1*01:03	DPB1*02:01	1	1	0	0	0			1265	1	0	0.000877193	0	1139	982	Inf	0.0221025	Inf	1	1
1266	A	P	A*03:01	P	C*07:02	B*07:02	P	DRA*01:01	DRB3*02:02	A	DRB1*11:04	A	DQA1*05:05	DQB1*03:01	P	A	DPA1*01:03	DPB1*04:02	1	1	0	0	0			1266	1	0	0.000877193	0	1139	982	Inf	0.0221025	Inf	1	1
1267	A	P	A*03:01	P	C*07:02	B*07:02	P	DRA*01:01	DRB3*02:02	A	DRB1*11:04	A	DQA1*05:05	DQB1*03:01	P	A	DPA1*01:03	DPB1*15:01	1	1	0	0	0			1267	1	0	0.000877193	0	1139	982	Inf	0.0221025	Inf	1	1
1268	A	P	A*03:01	P	C*07:02	B*07:02	P	DRA*01:01	DRB3*02:02	A	DRB1*11:04	A	DQA1*05:05	DQB1*03:01	P	A	DPA1*01:04	DPB1*15:01	3	0	0	1	2			1268	0	2	0	0.00203666	1140	980	0	0	4.58559	0.214	1
1269	A	P	A*03:01	P	C*07:02	B*07:02	P	DRA*01:01	DRB3*02:02	A	DRB1*11:04	A	DQA1*05:05	DQB1*03:431	P	A	DPA1*01:04	DPB1*15:01	1	0	0	0	1			1269	0	1	0	0.00101833	1140	981	0	0	33.5951	0.4628	1
1270	A	P	A*03:01	P	C*07:02	B*07:02	P	DRA*01:01	DRB3*02:02	A	DRB1*13:01	A	DQA1*01:03	DQB1*06:03	P	A	DPA1*01:03	DPB1*04:02	1	0	0	0	1			1270	0	1	0	0.00101833	1140	981	0	0	33.5951	0.4628	1
1271	A	P	A*03:01	P	C*07:02	B*07:02	P	DRA*01:01	DRB3*02:02	A	DRB1*13:01	A	DQA1*01:03	DQB1*06:03	P	A	DPA1*01:04	DPB1*15:01	1	0	0	0	1			1271	0	1	0	0.00101833	1140	981	0	0	33.5951	0.4628	1
1272	A	P	A*03:01	P	C*07:02	B*07:02	P	DRA*01:01	DRB3*02:02	A	DRB1*13:01	A	DQA1*01:03	DQB1*06:03	P	P	DPA1*02:01	DPB1*10:01	1	0	0	1	0			1272	0	0	0	0	1140	982	-	-	-	-	-
1273	A	P	A*03:01	P	C*07:02	B*07:02	P	DRA*01:01	DRB4*01:01/03	A	DRB1*07:01	A	DQA1*02:01	DQB1*02:02	A	P	DPA1*02:01	DPB1*11:01	2	2	0	0	0			1273	2	0	0.00175439	0	1138	982	Inf	0.161792	Inf	0.5025	1
1274	A	P	A*03:01	P	C*07:02	B*07:02	P	DRA*01:01	DRB4*01:03	A	DRB1*04:01	A	DQA1*03:03	DQB1*03:01	P	A	DPA1*01:03	DPB1*04:01	1	1	0	0	0			1274	1	0	0.000877193	0	1139	982	Inf	0.0221025	Inf	1	1
1275	A	P	A*03:01	P	C*07:02	B*07:02	P	DRA*01:01	DRB4*01:03	A	DRB1*04:05	A	DQA1*03:03	DQB1*03:02	P	A	DPA1*01:03	DPB1*04:01	1	1	0	0	0			1275	1	0	0.000877193	0	1139	982	Inf	0.0221025	Inf	1	1
1276	A	P	A*03:01	P	C*07:02	B*07:02	P	DRA*01:01	DRB4*01:03	A	DRB1*07:01	A	DQA1*02:01	DQB1*02:02	P	A	DPA1*01:03	DPB1*02:01	1	1	0	0	0			1276	1	0	0.000877193	0	1139	982	Inf	0.0221025	Inf	1	1
1277	A	P	A*03:01	P	C*07:02	B*07:02	P	DRA*01:01	DRB4*01:03	A	DRB1*07:01	A	DQA1*02:01	DQB1*03:03	P	A	DPA1*01:03	DPB1*02:01	2	1	0	0	1			1277	1	1	0.000877193	0.00101833	1139	981	0.861344	0.0109701	67.6428	1	1
1278	A	P	A*03:01	P	C*07:02	B*07:02	P	DRA*01:01	DRB5*02:02	A	DRB1*16:01	P	DQA1*01:02	DQB1*05:02	P	A	DPA1*01:03	DPB1*03:01	2	1	0	0	1			1278	1	1	0.000877193	0.00101833	1139	981	0.861344	0.0109701	67.6428	1	1
1279	A	P	A*03:01	P	C*07:02	B*07:02	P	DRA*01:01	DRB5*02:02	A	DRB1*16:01	P	DQA1*01:02	DQB1*05:02	P	A	DPA1*01:03	DPB1*06:01	1	0	0	1	0			1279	0	0	0	0	1140	982	-	-	-	-	-
1280	A	P	A*03:01	P	C*07:02	B*07:02	P	DRA*01:01	absent	A	DRB1*01:03	A	DQA1*01:01	DQB1*05:01	P	A	DPA1*01:03	DPB1*04:01	1	1	0	0	0			1280	1	0	0.000877193	0	1139	982	Inf	0.0221025	Inf	1	1
1281	A	P	A*03:01	P	C*07:02	B*07:02	P	DRA*01:01	absent	P	DRB1*01:01	A	DQA1*01:01	DQB1*05:01	P	A	DPA1*01:03	DPB1*04:01	4	0	0	0	4		#	1281	0	4	0	0.00407332	1140	978	0	0	1.30314	0.04571	1
1282	A	P	A*03:01	P	C*07:02	B*07:02	P	DRA*01:01	absent	P	DRB1*01:01	A	DQA1*01:01	DQB1*05:01	P	A	DPA1*01:03	DPB1*06:01	1	1	0	0	0			1282	1	0	0.000877193	0	1139	982	Inf	0.0221025	Inf	1	1
1283	A	P	A*03:01	P	C*07:02	B*07:02	P	DRA*01:02	DRB3*01:01	A	DRB1*03:01	A	DQA1*05:01	DQB1*02:01	A	P	DPA1*02:01	DPB1*01:01	2	0	0	0	2			1283	0	2	0	0.00203666	1140	980	0	0	4.58559	0.214	1
1284	A	P	A*03:01	P	C*07:02	B*07:02	P	DRA*01:02	DRB3*01:01	A	DRB1*03:01	A	DQA1*05:01	DQB1*02:01	P	A	DPA1*01:03	DPB1*02:01	1	1	0	0	0			1284	1	0	0.000877193	0	1139	982	Inf	0.0221025	Inf	1	1
1285	A	P	A*03:01	P	C*07:02	B*07:02	P	DRA*01:02	DRB3*02:02	A	DRB1*14:54	A	DQA1*01:04	DQB1*05:03	P	A	DPA1*01:03	DPB1*04:01	1	0	0	0	1			1285	0	1	0	0.00101833	1140	981	0	0	33.5951	0.4628	1
1286	A	P	A*03:01	P	C*07:02	B*07:02	P	DRA*01:02	DRB4*01:01/03	A	DRB1*07:01	A	DQA1*02:01	DQB1*02:02	P	A	DPA1*01:03	DPB1*04:01	1	0	0	0	1			1286	0	1	0	0.00101833	1140	981	0	0	33.5951	0.4628	1
1287	A	P	A*03:01	P	C*07:02	B*07:02	P	DRA*01:02	DRB5*01:01	A	DRB1*03:01	A	DQA1*05:01	DQB1*06:02	P	A	DPA1*01:03	DPB1*04:01	1	0	0	0	1			1287	0	1	0	0.00101833	1140	981	0	0	33.5951	0.4628	1
1288	A	P	A*03:01	P	C*07:02	B*07:02	P	DRA*01:02	DRB5*01:01	A	DRB1*15:01	P	DQA1*01:02	DQB1*06:02	A	P	DPA1*02:01	DPB1*01:01	1	1	0	0	0			1288	1	0	0.000877193	0	1139	982	Inf	0.0221025	Inf	1	1
1289	A	P	A*03:01	P	C*07:02	B*07:02	P	DRA*01:02	DRB5*01:01	A	DRB1*15:01	P	DQA1*01:02	DQB1*06:02	A	P	DPA1*02:01	DPB1*10:01	1	0	0	1	0			1289	0	0	0	0	1140	982	-	-	-	-	-
1290	A	P	A*03:01	P	C*07:02	B*07:02	P	DRA*01:02	DRB5*01:01	A	DRB1*15:01	P	DQA1*01:02	DQB1*06:02	A	P	DPA1*02:01	DPB1*13:01	1	1	0	0	0			1290	1	0	0.000877193	0	1139	982	Inf	0.0221025	Inf	1	1
1291	A	P	A*03:01	P	C*07:02	B*07:02	P	DRA*01:02	DRB5*01:01	A	DRB1*15:01	P	DQA1*01:02	DQB1*06:02	P	A	DPA1*01:03	DPB1*02:01	2	1	0	0	1			1291	1	1	0.000877193	0.00101833	1139	981	0.861344	0.0109701	67.6428	1	1
1292	A	P	A*03:01	P	C*07:02	B*07:02	P	DRA*01:02	DRB5*01:01	A	DRB1*15:01	P	DQA1*01:02	DQB1*06:02	P	A	DPA1*01:03	DPB1*03:01	2	0	0	1	1			1292	0	1	0	0.00101833	1140	981	0	0	33.5951	0.4628	1
1293	A	P	A*03:01	P	C*07:02	B*07:02	P	DRA*01:02	DRB5*01:01	A	DRB1*15:01	P	DQA1*01:02	DQB1*06:02	P	A	DPA1*01:03	DPB1*04:01	24	15	1	1	7			1293	15	7	0.0131579	0.00712831	1125	975	1.85662	0.709051	5.40578	0.2009	1
1294	A	P	A*03:01	P	C*07:02	B*07:02	P	DRA*01:02	DRB5*01:01	A	DRB1*15:01	P	DQA1*01:02	DQB1*06:02	P	A	DPA1*01:03	DPB1*04:02	2	1	0	1	0			1294	1	0	0.000877193	0	1139	982	Inf	0.0221025	Inf	1	1
1295	A	P	A*03:01	P	C*07:02	B*07:02	P	DRA*01:02	DRB5*01:01	A	DRB1*15:01	P	DQA1*01:02	DQB1*06:03	A	P	DPA1*02:01	DPB1*13:01	1	0	1	0	0			1295	0	0	0	0	1140	982	-	-	-	-	-
1296	A	P	A*03:01	P	C*07:02	B*07:02	P	DRA*01:02	DRB5*01:01	A	DRB1*15:01	P	DQA1*01:02	DQB1*06:03	P	A	DPA1*01:03	DPB1*02:01	1	0	0	0	1			1296	0	1	0	0.00101833	1140	981	0	0	33.5951	0.4628	1
1297	A	P	A*03:01	P	C*07:02	B*07:02	P	DRA*01:02	DRB5*01:01	A	DRB1*15:01	P	DQA1*01:02	DQB1*06:304N	P	A	DPA1*01:03	DPB1*04:01	1	0	0	0	1			1297	0	1	0	0.00101833	1140	981	0	0	33.5951	0.4628	1
1298	A	P	A*03:01	P	C*07:02	B*07:02	P	DRA*01:02	absent	P	DRB1*08:01	A	DQA1*04:01	DQB1*04:02	P	A	DPA1*01:03	DPB1*04:01	1	1	0	0	0			1298	1	0	0.000877193	0	1139	982	Inf	0.0221025	Inf	1	1
1299	A	P	A*03:01	P	C*07:02	B*35:01	A	DRA*01:01	DRB3*02:02	A	DRB1*11:01	A	DQA1*05:05	DQB1*03:01	P	A	DPA1*01:03	DPB1*04:02	1	1	0	0	0			1299	1	0	0.000877193	0	1139	982	Inf	0.0221025	Inf	1	1
1300	A	P	A*03:01	P	C*07:02	B*40:01	P	DRA*01:01	DRB4*01:03	A	DRB1*04:01	A	DQA1*03:03	DQB1*03:01	P	A	DPA1*01:03	DPB1*04:02	1	1	0	0	0			1300	1	0	0.000877193	0	1139	982	Inf	0.0221025	Inf	1	1
1301	A	P	A*03:01	P	C*07:02	B*56:01	A	DRA*01:01	absent	P	DRB1*01:01	A	DQA1*01:01	DQB1*05:01	P	A	DPA1*01:03	DPB1*04:02	1	0	0	0	1			1301	0	1	0	0.00101833	1140	981	0	0	33.5951	0.4628	1
1302	A	P	A*03:02	A	C*01:02	B*51:01	P	DRA*01:01	DRB4*01:03	A	DRB1*07:01	A	DQA1*02:01	DQB1*02:02	P	P	DPA1*02:01	DPB1*17:01	1	0	0	0	1			1302	0	1	0	0.00101833	1140	981	0	0	33.5951	0.4628	1
1303	A	P	A*03:02	A	C*04:01	B*35:01	A	DRA*01:02	DRB5*01:01	A	DRB1*15:01	P	DQA1*01:02	DQB1*06:02	P	A	DPA1*01:03	DPB1*04:01	1	0	0	0	1			1303	0	1	0	0.00101833	1140	981	0	0	33.5951	0.4628	1
1304	A	P	A*03:02	A	C*06:02	B*45:01	A	DRA*01:01	DRB4*01:01/03	A	DRB1*09:01	A	DQA1*03:03	DQB1*02:02	A	P	DPA1*02:01	DPB1*05:01	1	1	0	0	0			1304	1	0	0.000877193	0	1139	982	Inf	0.0221025	Inf	1	1
1305	A	P	A*03:02	A	C*07:01	B*08:01	A	DRA*01:01	absent	P	DRB1*01:01	A	DQA1*01:01	DQB1*05:01	P	A	DPA1*01:03	DPB1*04:01	1	1	0	0	0			1305	1	0	0.000877193	0	1139	982	Inf	0.0221025	Inf	1	1
1306	A	P	A*03:02	A	C*07:01	B*08:01	A	DRA*01:02	DRB3*01:01	A	DRB1*03:01	A	DQA1*05:01	DQB1*02:01	P	A	DPA1*01:03	DPB1*04:01	4	1	0	0	3			1306	1	3	0.000877193	0.00305499	1139	979	0.286665	0.00545809	3.57698	0.3417	1
1307	A	P	A*03:02	A	C*12:03	B*39:01	A	DRA*01:01	DRB3*02:02	A	DRB1*11:01	A	DQA1*05:05	DQB1*03:01	P	A	DPA1*01:03	DPB1*02:01	1	1	0	0	0			1307	1	0	0.000877193	0	1139	982	Inf	0.0221025	Inf	1	1
1308	A	P	A*03:02	A	C*12:03	B*40:01	P	DRA*01:01	DRB4*01:03	A	DRB1*07:01	A	DQA1*02:01	DQB1*02:02	P	A	DPA1*01:03	DPB1*04:01	1	0	0	0	1			1308	0	1	0	0.00101833	1140	981	0	0	33.5951	0.4628	1
1309	A	P	A*03:02	A	C*15:02	B*51:01	P	DRA*01:01	DRB3*02:02	A	DRB1*11:01	A	DQA1*05:05	DQB1*03:01	P	A	DPA1*01:03	DPB1*04:02	1	1	0	0	0			1309	1	0	0.000877193	0	1139	982	Inf	0.0221025	Inf	1	1
1310	A	P	A*03:02	A	C*15:02	B*51:01	P	DRA*01:01	DRB4*01:03	A	DRB1*07:01	A	DQA1*02:01	DQB1*02:02	A	P	DPA1*02:01	DPB1*01:01	1	1	0	0	0			1310	1	0	0.000877193	0	1139	982	Inf	0.0221025	Inf	1	1
1311	A	P	A*03:361	A	C*04:01	B*35:01	A	DRA*01:02	DRB3*01:01	A	DRB1*03:01	A	DQA1*05:01	DQB1*02:01	A	P	DPA1*02:01	DPB1*01:01	1	1	0	0	0			1311	1	0	0.000877193	0	1139	982	Inf	0.0221025	Inf	1	1
1312	A	P	A*11:01	A	C*01:02	B*40:01	P	DRA*01:01	DRB3*02:02	A	DRB1*11:01	A	DQA1*05:05	DQB1*03:01	A	A	DPA1*02:02	DPB1*135:01	1	1	0	0	0			1312	1	0	0.000877193	0	1139	982	Inf	0.0221025	Inf	1	1
1313	A	P	A*11:01	A	C*02:02	B*40:02	P	DRA*01:01	DRB5*02:02	A	DRB1*16:01	P	DQA1*01:02	DQB1*05:02	P	A	DPA1*01:03	DPB1*04:01	1	1	0	0	0			1313	1	0	0.000877193	0	1139	982	Inf	0.0221025	Inf	1	1
1314	A	P	A*11:01	A	C*04:01	B*35:01	A	DRA*01:01	absent	P	DRB1*01:01	A	DQA1*01:01	DQB1*05:01	P	A	DPA1*01:03	DPB1*04:02	1	0	0	0	1			1314	0	1	0	0.00101833	1140	981	0	0	33.5951	0.4628	1
1315	A	P	A*11:01	A	C*04:456Q	B*35:01	P	DRA*01:01	DRB4*01:03	A	DRB1*04:02	A	DQA1*03:01	DQB1*03:02	P	A	DPA1*01:03	DPB1*04:01	1	1	0	0	0			1315	1	0	0.000877193	0	1139	982	Inf	0.0221025	Inf	1	1
1316	A	P	A*11:303	A	C*03:03	B*18:01	P	DRA*01:01	DRB5*01:02	A	DRB1*15:02	P	DQA1*01:02	DQB1*05:02	A	P	DPA1*02:02	DPB1*05:01	1	0	0	0	1			1316	0	1	0	0.00101833	1140	981	0	0	33.5951	0.4628	1
1317	A	P	A*11:303	A	C*04:01	B*35:01	A	DRA*01:01	absent	P	DRB1*01:01	A	DQA1*01:01	DQB1*05:01	P	A	DPA1*01:03	DPB1*03:01	1	1	0	0	0			1317	1	0	0.000877193	0	1139	982	Inf	0.0221025	Inf	1	1
1318	A	P	A*11:303	A	C*04:01	B*35:01	A	DRA*01:01	absent	P	DRB1*01:01	A	DQA1*01:01	DQB1*05:01	P	A	DPA1*01:03	DPB1*04:01	1	1	0	0	0			1318	1	0	0.000877193	0	1139	982	Inf	0.0221025	Inf	1	1
1319	A	P	A*11:303	A	C*04:82	B*40:01	P	DRA*01:01	DRB4*01:03	A	DRB1*04:03	A	DQA1*03:01	DQB1*03:02	A	P	DPA1*02:02	DPB1*02:02	1	1	0	0	0			1319	1	0	0.000877193	0	1139	982	Inf	0.0221025	Inf	1	1
1320	A	P	A*11:303	A	C*05:01	B*44:02	A	DRA*01:01	DRB3*02:24	A	DRB1*11:04	A	DQA1*05:05	DQB1*06:01	P	A	DPA1*01:03	DPB1*04:02	1	0	0	0	1			1320	0	1	0	0.00101833	1140	981	0	0	33.5951	0.4628	1
1321	A	P	A*23:01	A	C*04:01	B*44:03	A	DRA*01:01	DRB4*01:01	A	DRB1*07:01	A	DQA1*02:01	DQB1*02:02	P	A	DPA1*01:03	DPB1*02:01	1	0	0	0	1			1321	0	1	0	0.00101833	1140	981	0	0	33.5951	0.4628	1
1322	A	P	A*23:01	A	C*04:01	B*44:03	A	DRA*01:01	DRB4*01:01	A	DRB1*07:01	A	DQA1*02:01	DQB1*02:02	P	A	DPA1*01:03	DPB1*04:02	1	1	0	0	0			1322	1	0	0.000877193	0	1139	982	Inf	0.0221025	Inf	1	1
1323	A	P	A*23:01	A	C*04:01	B*44:03	A	DRA*01:01	DRB4*01:01/03	A	DRB1*07:01	A	DQA1*02:01	DQB1*02:02	P	A	DPA1*01:03	DPB1*04:01	1	0	0	0	1			1323	0	1	0	0.00101833	1140	981	0	0	33.5951	0.4628	1
1324	A	P	A*23:01	A	C*04:01	B*44:03	A	DRA*01:01	DRB4*01:01/03	A	DRB1*07:01	A	DQA1*02:01	DQB1*02:02	P	A	DPA1*01:03	DPB1*06:01	1	0	0	0	1			1324	0	1	0	0.00101833	1140	981	0	0	33.5951	0.4628	1
1325	A	P	A*23:01	A	C*04:01	B*44:03	A	DRA*01:01	absent	P	DRB1*10:01	A	DQA1*01:05	DQB1*05:01	P	A	DPA1*01:03	DPB1*02:01	1	0	0	0	1			1325	0	1	0	0.00101833	1140	981	0	0	33.5951	0.4628	1
1326	A	P	A*23:01	A	C*04:09N	B*44:03	A	DRA*01:01	DRB4*01:01	A	DRB1*07:01	A	DQA1*02:01	DQB1*02:02	P	A	DPA1*01:03	DPB1*04:01	1	1	0	0	0			1326	1	0	0.000877193	0	1139	982	Inf	0.0221025	Inf	1	1
1327	A	P	A*23:01	A	C*07:01	B*41:01	A	DRA*01:02	absent	A	DRB1*08:04	A	DQA1*05:05	DQB1*03:01	P	A	DPA1*01:03	DPB1*04:01	1	1	0	0	0			1327	1	0	0.000877193	0	1139	982	Inf	0.0221025	Inf	1	1
1328	A	P	A*23:01	A	C*07:01	B*49:01	A	DRA*01:02	DRB3*02:02	A	DRB1*12:01	A	DQA1*05:05	DQB1*03:01	A	P	DPA1*02:01	DPB1*04:01	2	1	0	0	1			1328	1	1	0.000877193	0.00101833	1139	981	0.861344	0.0109701	67.6428	1	1
1329	A	P	A*23:01	A	C*07:01	B*49:01	A	DRA*01:02	DRB5*01:02	A	DRB1*15:02	P	DQA1*01:03	DQB1*06:01	A	P	DPA1*02:07	DPB1*04:01	1	0	0	0	1			1329	0	1	0	0.00101833	1140	981	0	0	33.5951	0.4628	1
1330	A	P	A*24:02	A	C*01:02	B*51:09	P	DRA*01:01	DRB3*02:02	A	DRB1*11:01	A	DQA1*05:05	DQB1*03:01	A	P	DPA1*02:02	DPB1*04:02	1	0	0	1	0			1330	0	0	0	0	1140	982	-	-	-	-	-
1331	A	P	A*24:02	A	C*02:02	B*27:02	A	DRA*01:02	DRB3*01:01	A	DRB1*13:01	A	DQA1*01:03	DQB1*06:03	P	A	DPA1*01:03	DPB1*02:01	1	1	0	0	0			1331	1	0	0.000877193	0	1139	982	Inf	0.0221025	Inf	1	1
1332	A	P	A*24:02	A	C*02:02	B*44:05	A	DRA*01:01	DRB3*02:02	A	DRB1*11:04	A	DQA1*05:05	DQB1*03:01	P	A	DPA1*01:03	DPB1*04:01	1	1	0	0	0			1332	1	0	0.000877193	0	1139	982	Inf	0.0221025	Inf	1	1
1333	A	P	A*24:02	A	C*02:02	B*44:05	A	DRA*01:01	DRB4*01:03	A	DRB1*04:03	A	DQA1*03:01	DQB1*03:05	P	A	DPA1*01:03	DPB1*04:01	1	1	0	0	0			1333	1	0	0.000877193	0	1139	982	Inf	0.0221025	Inf	1	1
1334	A	P	A*24:02	A	C*02:02	B*44:05	A	DRA*01:01	absent	P	DRB1*01:01	A	DQA1*01:01	DQB1*05:01	P	A	DPA1*01:03	DPB1*03:01	1	0	0	1	0			1334	0	0	0	0	1140	982	-	-	-	-	-
1335	A	P	A*24:02	A	C*02:10	B*15:03	P	DRA*01:01	DRB3*02:02	A	DRB1*03:01	A	DQA1*05:01	DQB1*02:01	P	A	DPA1*01:03	DPB1*04:02	1	0	0	0	1			1335	0	1	0	0.00101833	1140	981	0	0	33.5951	0.4628	1
1336	A	P	A*24:02	A	C*03:04	B*40:02	P	DRA*01:01	DRB4*01:03	A	DRB1*04:04	A	DQA1*03:01	DQB1*03:02	P	A	DPA1*01:03	DPB1*04:02	1	0	0	0	1			1336	0	1	0	0.00101833	1140	981	0	0	33.5951	0.4628	1
1337	A	P	A*24:02	A	C*03:06	B*40:02	P	DRA*01:02	absent	A	DRB1*08:02	A	DQA1*04:01	DQB1*04:02	P	A	DPA1*01:03	DPB1*03:01	1	1	0	0	0			1337	1	0	0.000877193	0	1139	982	Inf	0.0221025	Inf	1	1
1338	A	P	A*24:02	A	C*04:01	B*15:01	P	DRA*01:01	absent	P	DRB1*01:01	A	DQA1*01:01	DQB1*05:01	A	P	DPA1*02:07	DPB1*04:01	1	0	0	0	1			1338	0	1	0	0.00101833	1140	981	0	0	33.5951	0.4628	1
1339	A	P	A*24:02	A	C*04:01	B*35:01	A	DRA*01:01	absent	P	DRB1*01:01	A	DQA1*01:01	DQB1*05:01	P	A	DPA1*01:03	DPB1*02:01	1	1	0	0	0			1339	1	0	0.000877193	0	1139	982	Inf	0.0221025	Inf	1	1
1340	A	P	A*24:02	A	C*04:01	B*35:01	A	DRA*01:01	absent	P	DRB1*01:01	A	DQA1*01:01	DQB1*05:01	P	A	DPA1*01:03	DPB1*04:02	2	2	0	0	0			1340	2	0	0.00175439	0	1138	982	Inf	0.161792	Inf	0.5025	1
1341	A	P	A*24:02	A	C*04:01	B*35:01	P	DRA*01:01	DRB3*02:02	A	DRB1*11:04	A	DQA1*05:05	DQB1*03:01	P	A	DPA1*01:03	DPB1*04:01	1	1	0	0	0			1341	1	0	0.000877193	0	1139	982	Inf	0.0221025	Inf	1	1
1342	A	P	A*24:02	A	C*04:01	B*35:02	P	DRA*01:01	DRB3*02:02	A	DRB1*11:04	A	DQA1*05:05	DQB1*03:01	A	P	DPA1*02:01	DPB1*17:01	1	0	0	0	1			1342	0	1	0	0.00101833	1140	981	0	0	33.5951	0.4628	1
1343	A	P	A*24:02	A	C*04:01	B*35:02	P	DRA*01:01	DRB3*02:02	A	DRB1*11:04	A	DQA1*05:05	DQB1*03:01	P	A	DPA1*01:03	DPB1*02:01	3	2	0	0	1			1343	2	1	0.00175439	0.00101833	1138	981	1.72365	0.0896004	101.76	1	1
1344	A	P	A*24:02	A	C*04:01	B*35:02	P	DRA*01:01	DRB3*02:02	A	DRB1*13:05	A	DQA1*05:05	DQB1*03:01	P	A	DPA1*01:03	DPB1*04:01	1	0	0	0	1			1344	0	1	0	0.00101833	1140	981	0	0	33.5951	0.4628	1
1345	A	P	A*24:02	A	C*04:01	B*35:02	P	DRA*01:01	DRB4*01:03	A	DRB1*07:01	A	DQA1*02:01	DQB1*06:04	P	A	DPA1*01:03	DPB1*04:02	1	0	0	1	0			1345	0	0	0	0	1140	982	-	-	-	-	-
1346	A	P	A*24:02	A	C*04:01	B*35:02	P	DRA*01:01	DRB5*02:02	A	DRB1*16:02	P	DQA1*01:02	DQB1*05:02	A	P	DPA1*02:01	DPB1*03:01	1	1	0	0	0			1346	1	0	0.000877193	0	1139	982	Inf	0.0221025	Inf	1	1
1347	A	P	A*24:02	A	C*04:01	B*44:03	A	DRA*01:02	DRB3*01:01	A	DRB1*03:01	A	DQA1*05:01	DQB1*02:01	P	A	DPA1*01:03	DPB1*02:01	1	0	1	0	0			1347	0	0	0	0	1140	982	-	-	-	-	-
1348	A	P	A*24:02	A	C*04:456Q	B*35:01	A	DRA*01:01	DRB4*01:03	A	DRB1*09:01	A	DQA1*03:02	DQB1*03:03	P	A	DPA1*01:03	DPB1*04:02	1	0	0	0	1			1348	0	1	0	0.00101833	1140	981	0	0	33.5951	0.4628	1
1349	A	P	A*24:02	A	C*07:01	B*08:01	A	DRA*01:01	DRB4*01:03	A	DRB1*04:04	A	DQA1*03:01	DQB1*03:02	P	A	DPA1*01:03	DPB1*04:01	1	0	0	1	0			1349	0	0	0	0	1140	982	-	-	-	-	-
1350	A	P	A*24:02	A	C*07:01	B*15:17	P	DRA*01:02	DRB3*03:01	A	DRB1*13:02	A	DQA1*01:02	DQB1*06:04	P	A	DPA1*01:03	DPB1*04:02	1	1	0	0	0			1350	1	0	0.000877193	0	1139	982	Inf	0.0221025	Inf	1	1
1351	A	P	A*24:02	A	C*07:01	B*18:01	P	DRA*01:01	DRB3*02:02	A	DRB1*11:04	A	DQA1*05:05	DQB1*03:01	P	A	DPA1*01:03	DPB1*04:02	1	0	0	0	1			1351	0	1	0	0.00101833	1140	981	0	0	33.5951	0.4628	1
1352	A	P	A*24:02	A	C*07:01	B*49:01	A	DRA*01:02	DRB3*01:01	A	DRB1*03:01	A	DQA1*05:01	DQB1*02:01	P	A	DPA1*01:03	DPB1*02:01	1	1	0	0	0			1352	1	0	0.000877193	0	1139	982	Inf	0.0221025	Inf	1	1
1353	A	P	A*24:02	A	C*08:01	B*15:02	P	DRA*01:01	DRB3*02:02	A	DRB1*12:02	A	DQA1*06:01	DQB1*03:01	A	P	DPA1*02:02	DPB1*05:01	1	1	0	0	0			1353	1	0	0.000877193	0	1139	982	Inf	0.0221025	Inf	1	1
1354	A	P	A*24:02	A	C*16:04	B*44:02	P	DRA*01:01	DRB3*02:02	A	DRB1*11:04	A	DQA1*05:05	DQB1*06:02	P	A	DPA1*01:03	DPB1*02:01	1	1	0	0	0			1354	1	0	0.000877193	0	1139	982	Inf	0.0221025	Inf	1	1
1355	A	P	A*24:02	A	C*16:04	B*44:02	P	DRA*01:01	DRB3*02:02	A	DRB1*11:04	A	DQA1*05:05	DQB1*06:03	P	A	DPA1*01:03	DPB1*02:01	1	0	0	0	1			1355	0	1	0	0.00101833	1140	981	0	0	33.5951	0.4628	1
1356	A	P	A*24:02	A	C*17:03	B*41:02	A	DRA*01:01	DRB4*01:03	A	DRB1*04:06	A	DQA1*03:03	DQB1*04:02	P	A	DPA1*01:03	DPB1*03:01	1	0	0	0	1			1356	0	1	0	0.00101833	1140	981	0	0	33.5951	0.4628	1
1357	A	P	A*24:02	A	C*17:03	B*41:02	A	DRA*01:02	DRB3*01:01	A	DRB1*13:03	A	DQA1*03:01	DQB1*03:01	P	A	DPA1*01:03	DPB1*02:01	1	0	0	0	1			1357	0	1	0	0.00101833	1140	981	0	0	33.5951	0.4628	1
1358	A	P	A*24:02	A	C*17:03	B*41:02	A	DRA*01:02	DRB3*01:01	A	DRB1*13:03	A	DQA1*05:05	DQB1*06:03	P	A	DPA1*01:03	DPB1*02:01	1	1	0	0	0			1358	1	0	0.000877193	0	1139	982	Inf	0.0221025	Inf	1	1
1359	A	P	A*24:02	P	C*07:02	B*07:02	P	DRA*01:01	absent	P	DRB1*01:01	A	DQA1*01:01	DQB1*05:01	P	A	DPA1*01:03	DPB1*04:01	1	1	0	0	0			1359	1	0	0.000877193	0	1139	982	Inf	0.0221025	Inf	1	1
1360	A	P	A*24:02	P	C*07:02	B*07:02	P	DRA*01:02	DRB5*01:01	A	DRB1*15:01	P	DQA1*01:02	DQB1*06:02	P	A	DPA1*01:03	DPB1*03:01	1	1	0	0	0			1360	1	0	0.000877193	0	1139	982	Inf	0.0221025	Inf	1	1
1361	A	P	A*24:02	P	C*07:02	B*07:02	P	DRA*01:02	DRB5*01:01	A	DRB1*15:01	P	DQA1*01:02	DQB1*06:02	P	A	DPA1*01:03	DPB1*04:01	4	1	0	0	3			1361	1	3	0.000877193	0.00305499	1139	979	0.286665	0.00545809	3.57698	0.3417	1
1362	A	P	A*24:02	P	C*07:02	B*08:01	A	DRA*01:01	DRB3*02:02	A	DRB1*03:01	A	DQA1*05:01	DQB1*02:01	P	A	DPA1*01:03	DPB1*02:01	1	0	0	0	1			1362	0	1	0	0.00101833	1140	981	0	0	33.5951	0.4628	1
1363	A	P	A*24:02	P	C*07:02	B*39:06	A	DRA*01:01	absent	P	DRB1*01:01	A	DQA1*01:01	DQB1*05:01	P	A	DPA1*01:03	DPB1*04:01	1	0	0	0	1			1363	0	1	0	0.00101833	1140	981	0	0	33.5951	0.4628	1
1364	A	P	A*24:02	P	C*07:02	B*39:06	A	DRA*01:01	absent	P	DRB1*01:03	A	DQA1*01:01	DQB1*05:01	P	A	DPA1*01:03	DPB1*04:01	1	1	0	0	0			1364	1	0	0.000877193	0	1139	982	Inf	0.0221025	Inf	1	1
1365	A	P	A*24:03	A	C*04:01	B*35:01	P	DRA*01:01	DRB4*01:03	A	DRB1*04:02	A	DQA1*03:01	DQB1*03:02	P	A	DPA1*01:03	DPB1*04:01	2	0	0	0	2			1365	0	2	0	0.00203666	1140	980	0	0	4.58559	0.214	1
1366	A	P	A*24:03	A	C*16:01	B*44:03	A	DRA*01:01	DRB4*01:01	A	DRB1*07:01	A	DQA1*02:01	DQB1*02:02	P	A	DPA1*01:03	DPB1*03:01	1	1	0	0	0			1366	1	0	0.000877193	0	1139	982	Inf	0.0221025	Inf	1	1
1367	A	P	A*26:01	A	C*01:02	B*27:05	A	DRA*01:01	DRB3*02:02	A	DRB1*14:54	A	DQA1*01:04	DQB1*05:03	P	A	DPA1*01:03	DPB1*03:01	1	1	0	0	0			1367	1	0	0.000877193	0	1139	982	Inf	0.0221025	Inf	1	1
1368	A	P	A*26:01	A	C*01:02	B*27:05	A	DRA*01:01	absent	A	DRB1*01:01	A	DQA1*01:01	DQB1*05:01	P	A	DPA1*01:03	DPB1*06:01	1	0	0	0	1			1368	0	1	0	0.00101833	1140	981	0	0	33.5951	0.4628	1
1369	A	P	A*30:01	A	C*02:02	B*40:02	P	DRA*01:01	DRB4*01:03	A	DRB1*04:04	A	DQA1*03:01	DQB1*03:02	P	A	DPA1*01:03	DPB1*04:02	1	1	0	0	0			1369	1	0	0.000877193	0	1139	982	Inf	0.0221025	Inf	1	1
1370	A	P	A*30:01	A	C*03:03	B*55:01	A	DRA*01:01	DRB3*02:02	A	DRB1*03:01	A	DQA1*05:01	DQB1*02:01	P	A	DPA1*01:03	DPB1*02:01	1	0	0	0	1			1370	0	1	0	0.00101833	1140	981	0	0	33.5951	0.4628	1
1371	A	P	A*30:01	A	C*04:01	B*35:03	P	DRA*01:01	DRB3*02:02	A	DRB1*11:01	A	DQA1*05:05	DQB1*03:01	P	A	DPA1*01:03	DPB1*02:01	1	1	0	0	0			1371	1	0	0.000877193	0	1139	982	Inf	0.0221025	Inf	1	1
1372	A	P	A*30:01	A	C*04:01	B*35:08	P	DRA*01:02	DRB3*02:02	A	DRB1*11:04	A	DQA1*05:05	DQB1*03:01	P	A	DPA1*01:03	DPB1*02:01	1	1	0	0	0			1372	1	0	0.000877193	0	1139	982	Inf	0.0221025	Inf	1	1
1373	A	P	A*30:01	A	C*06:02	B*13:02	P	DRA*01:01	DRB3*02:02	A	DRB1*11:01	A	DQA1*05:05	DQB1*03:01	A	P	DPA1*02:02	DPB1*05:01	1	1	0	0	0			1373	1	0	0.000877193	0	1139	982	Inf	0.0221025	Inf	1	1
1374	A	P	A*30:01	A	C*06:02	B*13:02	P	DRA*01:01	DRB3*02:02	A	DRB1*11:01	A	DQA1*05:05	DQB1*03:01	P	A	DPA1*01:03	DPB1*04:02	2	1	0	0	1			1374	1	1	0.000877193	0.00101833	1139	981	0.861344	0.0109701	67.6428	1	1
1375	A	P	A*30:01	A	C*06:02	B*13:02	P	DRA*01:01	DRB3*02:02	A	DRB1*11:04	A	DQA1*05:05	DQB1*03:431	P	A	DPA1*01:03	DPB1*02:01	1	0	0	0	1			1375	0	1	0	0.00101833	1140	981	0	0	33.5951	0.4628	1
1376	A	P	A*30:01	A	C*06:02	B*13:02	P	DRA*01:01	DRB3*02:02	A	DRB1*11:04	A	DQA1*05:05	DQB1*06:03	P	A	DPA1*01:03	DPB1*04:02	1	0	0	0	1			1376	0	1	0	0.00101833	1140	981	0	0	33.5951	0.4628	1
1377	A	P	A*30:01	A	C*06:02	B*13:02	P	DRA*01:01	DRB3*02:02	A	DRB1*14:54	A	DQA1*01:04	DQB1*05:03	A	P	DPA1*02:01	DPB1*14:01	1	1	0	0	0			1377	1	0	0.000877193	0	1139	982	Inf	0.0221025	Inf	1	1
1378	A	P	A*30:01	A	C*06:02	B*13:02	P	DRA*01:01	DRB4*01:03	A	DRB1*07:01	A	DQA1*02:01	DQB1*02:02	A	P	DPA1*02:01	DPB1*13:01	1	1	0	0	0			1378	1	0	0.000877193	0	1139	982	Inf	0.0221025	Inf	1	1
1379	A	P	A*30:01	A	C*06:02	B*13:02	P	DRA*01:01	DRB4*01:03	A	DRB1*07:01	A	DQA1*02:01	DQB1*02:02	A	P	DPA1*02:01	DPB1*17:01	4	3	0	0	1			1379	3	1	0.00263158	0.00101833	1137	981	2.58724	0.207368	135.928	0.6288	1
1380	A	P	A*30:01	A	C*06:02	B*13:02	P	DRA*01:01	DRB4*01:03	A	DRB1*07:01	A	DQA1*02:01	DQB1*02:02	P	A	DPA1*01:03	DPB1*04:02	6	3	0	0	3			1380	3	3	0.00263158	0.00305499	1137	979	0.8611	0.115045	6.44408	1	1
1381	A	P	A*30:01	A	C*06:02	B*13:02	P	DRA*01:01	DRB4*01:03	A	DRB1*07:01	A	DQA1*02:01	DQB1*03:03	P	A	DPA1*01:03	DPB1*04:01	1	0	0	0	1			1381	0	1	0	0.00101833	1140	981	0	0	33.5951	0.4628	1
1382	A	P	A*30:01	A	C*06:02	B*13:02	P	DRA*01:01	DRB4*01:03	A	DRB1*07:01	A	DQA1*02:01	DQB1*06:01	P	A	DPA1*01:03	DPB1*02:01	1	0	0	0	1			1382	0	1	0	0.00101833	1140	981	0	0	33.5951	0.4628	1
1383	A	P	A*30:01	A	C*06:02	B*13:02	P	DRA*01:01	DRB4*01:03	A	DRB1*07:01	A	DQA1*02:01	DQB1*06:03	A	P	DPA1*02:01	DPB1*17:01	1	1	0	0	0			1383	1	0	0.000877193	0	1139	982	Inf	0.0221025	Inf	1	1
1384	A	P	A*30:01	A	C*06:02	B*13:02	P	DRA*01:02	DRB3*01:01	A	DRB1*03:01	A	DQA1*05:01	DQB1*02:01	A	P	DPA1*02:01	DPB1*01:01	1	1	0	0	0			1384	1	0	0.000877193	0	1139	982	Inf	0.0221025	Inf	1	1
1385	A	P	A*30:01	A	C*06:02	B*13:02	P	DRA*01:02	DRB3*02:02	A	DRB1*12:01	A	DQA1*05:05	DQB1*03:01	P	A	DPA1*01:03	DPB1*04:01	1	1	0	0	0			1385	1	0	0.000877193	0	1139	982	Inf	0.0221025	Inf	1	1
1386	A	P	A*30:01	A	C*06:02	B*13:02	P	DRA*01:02	DRB3*02:02	A	DRB1*12:01	A	DQA1*05:05	DQB1*06:09	P	A	DPA1*01:03	DPB1*04:01	1	1	0	0	0			1386	1	0	0.000877193	0	1139	982	Inf	0.0221025	Inf	1	1
1387	A	P	A*30:01	A	C*06:02	B*13:02	P	DRA*01:02	DRB5*01:01	A	DRB1*15:01	P	DQA1*01:02	DQB1*06:02	P	A	DPA1*01:03	DPB1*04:02	1	0	0	0	1			1387	0	1	0	0.00101833	1140	981	0	0	33.5951	0.4628	1
1388	A	P	A*30:01	A	C*06:02	B*50:01	A	DRA*01:01	absent	P	DRB1*01:02	A	DQA1*01:01	DQB1*05:01	A	P	DPA1*02:01	DPB1*01:01	3	0	0	0	3			1388	0	3	0	0.00305499	1140	979	0	0	2.08323	0.09894	1
1389	A	P	A*30:01	A	C*06:02	B*57:01	P	DRA*01:01	DRB4*01:03	A	DRB1*07:01	A	DQA1*02:01	DQB1*03:03	P	A	DPA1*01:03	DPB1*04:01	1	1	0	0	0			1389	1	0	0.000877193	0	1139	982	Inf	0.0221025	Inf	1	1
1390	A	P	A*30:01	A	C*07:01	B*49:01	A	DRA*01:01	DRB3*02:02	A	DRB1*11:04	A	DQA1*05:05	DQB1*03:01	P	A	DPA1*01:03	DPB1*02:01	1	0	0	0	1			1390	0	1	0	0.00101833	1140	981	0	0	33.5951	0.4628	1
1391	A	P	A*30:01	A	C*07:01	B*49:01	A	DRA*01:01	absent	P	DRB1*01:01	A	DQA1*01:02	DQB1*05:04	P	A	DPA1*01:03	DPB1*03:01	1	1	0	0	0			1391	1	0	0.000877193	0	1139	982	Inf	0.0221025	Inf	1	1
1392	A	P	A*30:01	A	C*15:05	B*07:05	P	DRA*01:01	DRB3*02:02	A	DRB1*13:01	A	DQA1*01:03	DQB1*06:03	P	A	DPA1*01:03	DPB1*04:01	1	1	0	0	0			1392	1	0	0.000877193	0	1139	982	Inf	0.0221025	Inf	1	1
1393	A	P	A*30:01	A	C*17:01	B*42:01	A	DRA*01:02	absent	A	DRB1*08:04	A	DQA1*05:05	DQB1*03:01	P	A	DPA1*01:03	DPB1*04:01	1	1	0	0	0			1393	1	0	0.000877193	0	1139	982	Inf	0.0221025	Inf	1	1
1394	A	P	A*30:01	P	C*07:02	B*07:02	P	DRA*01:02	DRB3*01:01	A	DRB1*13:01	A	DQA1*01:03	DQB1*06:03	P	A	DPA1*01:03	DPB1*104:01	1	1	0	0	0			1394	1	0	0.000877193	0	1139	982	Inf	0.0221025	Inf	1	1
1395	A	P	A*30:02	A	C*01:02	B*27:05	A	DRA*01:01	DRB3*02:02	A	DRB1*11:01	A	DQA1*05:05	DQB1*06:04	P	A	DPA1*01:03	DPB1*04:01	1	1	0	0	0			1395	1	0	0.000877193	0	1139	982	Inf	0.0221025	Inf	1	1
1396	A	P	A*30:02	A	C*02:02	B*51:01	P	DRA*01:02	DRB5*01:01	A	DRB1*15:01	P	DQA1*01:02	DQB1*06:02	P	A	DPA1*01:03	DPB1*04:01	1	0	1	0	0			1396	0	0	0	0	1140	982	-	-	-	-	-
1397	A	P	A*30:02	A	C*03:02	B*58:01	A	DRA*01:01	DRB4*01:01/03	A	DRB1*07:01	A	DQA1*02:01	DQB1*02:02	P	A	DPA1*01:03	DPB1*02:01	1	0	0	0	1			1397	0	1	0	0.00101833	1140	981	0	0	33.5951	0.4628	1
1398	A	P	A*30:02	A	C*04:01	B*35:01	A	DRA*01:01	absent	P	DRB1*01:01	A	DQA1*01:01	DQB1*05:01	P	A	DPA1*01:03	DPB1*04:01	2	1	0	0	1			1398	1	1	0.000877193	0.00101833	1139	981	0.861344	0.0109701	67.6428	1	1
1399	A	P	A*30:02	A	C*04:01	B*35:01	A	DRA*01:02	DRB3*03:01	A	DRB1*13:02	A	DQA1*01:02	DQB1*06:09	P	A	DPA1*01:03	DPB1*04:01	1	1	0	0	0			1399	1	0	0.000877193	0	1139	982	Inf	0.0221025	Inf	1	1
1400	A	P	A*30:02	A	C*04:01	B*50:01	A	DRA*01:02	DRB3*01:01	A	DRB1*13:03	A	DQA1*05:05	DQB1*03:01	A	P	DPA1*02:01	DPB1*17:01	1	1	0	0	0			1400	1	0	0.000877193	0	1139	982	Inf	0.0221025	Inf	1	1
1401	A	P	A*30:02	A	C*04:01	B*50:01	A	DRA*01:02	DRB3*01:01	A	DRB1*13:03	A	DQA1*05:05	DQB1*03:01	P	A	DPA1*01:03	DPB1*04:01	1	1	0	0	0			1401	1	0	0.000877193	0	1139	982	Inf	0.0221025	Inf	1	1
1402	A	P	A*30:02	A	C*04:01	B*53:01	A	DRA*01:02	DRB3*03:01	A	DRB1*11:01	A	DQA1*01:02	DQB1*05:02	P	P	DPA1*02:02	DPB1*01:01	1	1	0	0	0			1402	1	0	0.000877193	0	1139	982	Inf	0.0221025	Inf	1	1
1403	A	P	A*30:02	A	C*04:01	B*57:02	P	DRA*01:01	DRB4*01:01	A	DRB1*07:01	A	DQA1*02:01	DQB1*02:02	A	P	DPA1*02:02	DPB1*01:01	1	1	0	0	0			1403	1	0	0.000877193	0	1139	982	Inf	0.0221025	Inf	1	1
1404	A	P	A*30:02	A	C*05:01	B*18:01	P	DRA*01:01	DRB3*02:02	A	DRB1*03:01	A	DQA1*03:01	DQB1*02:01	P	A	DPA1*01:03	DPB1*02:02	1	0	1	0	0			1404	0	0	0	0	1140	982	-	-	-	-	-
1405	A	P	A*30:02	A	C*05:01	B*18:01	P	DRA*01:01	DRB3*02:02	A	DRB1*03:01	A	DQA1*05:01	DQB1*02:01	P	A	DPA1*01:03	DPB1*02:01	1	0	0	0	1			1405	0	1	0	0.00101833	1140	981	0	0	33.5951	0.4628	1
1406	A	P	A*30:02	A	C*05:01	B*18:01	P	DRA*01:01	DRB3*02:02	A	DRB1*03:01	A	DQA1*05:01	DQB1*02:01	P	A	DPA1*01:03	DPB1*02:02	9	5	0	1	3			1406	5	3	0.00438596	0.00305499	1135	979	1.43735	0.278839	9.27703	0.7321	1
1407	A	P	A*30:02	A	C*05:01	B*18:01	P	DRA*01:01	DRB3*02:02	A	DRB1*03:01	A	DQA1*05:01	DQB1*02:01	P	A	DPA1*01:03	DPB1*13:01	1	0	1	0	0			1407	0	0	0	0	1140	982	-	-	-	-	-
1408	A	P	A*30:02	A	C*05:01	B*18:01	P	DRA*01:01	DRB3*02:02	A	DRB1*13:05	A	DQA1*03:03	DQB1*03:431	P	A	DPA1*01:03	DPB1*04:01	1	0	0	0	1			1408	0	1	0	0.00101833	1140	981	0	0	33.5951	0.4628	1
1409	A	P	A*30:02	A	C*05:01	B*18:01	P	DRA*01:01	DRB3*02:02	A	DRB1*13:05	A	DQA1*05:05	DQB1*06:04	P	A	DPA1*01:03	DPB1*04:01	1	1	0	0	0			1409	1	0	0.000877193	0	1139	982	Inf	0.0221025	Inf	1	1
1410	A	P	A*30:02	A	C*05:01	B*18:01	P	DRA*01:01	DRB3*02:02	A	DRB1*14:54	A	DQA1*01:04	DQB1*05:03	P	A	DPA1*01:03	DPB1*416:01	1	1	0	0	0			1410	1	0	0.000877193	0	1139	982	Inf	0.0221025	Inf	1	1
1411	A	P	A*30:02	A	C*05:01	B*18:01	P	DRA*01:01	DRB4*01:03	A	DRB1*09:01	A	DQA1*03:02	DQB1*03:03	A	P	DPA1*02:07	DPB1*19:01	1	0	0	0	1			1411	0	1	0	0.00101833	1140	981	0	0	33.5951	0.4628	1
1412	A	P	A*30:02	A	C*05:01	B*18:01	P	DRA*01:01	absent	P	DRB1*01:01	A	DQA1*01:01	DQB1*05:01	P	A	DPA1*01:03	DPB1*02:02	1	0	0	0	1			1412	0	1	0	0.00101833	1140	981	0	0	33.5951	0.4628	1
1413	A	P	A*30:02	A	C*05:01	B*44:02	A	DRA*01:01	DRB4*01:03	A	DRB1*04:03	A	DQA1*03:01	DQB1*03:02	P	A	DPA1*01:03	DPB1*03:01	1	0	0	0	1			1413	0	1	0	0.00101833	1140	981	0	0	33.5951	0.4628	1
1414	A	P	A*30:02	A	C*05:37	B*18:01	P	DRA*01:01	absent	P	DRB1*01:01	A	DQA1*01:01	DQB1*05:01	A	P	DPA1*02:02	DPB1*04:02	1	1	0	0	0			1414	1	0	0.000877193	0	1139	982	Inf	0.0221025	Inf	1	1
1415	A	P	A*30:02	A	C*07:01	B*49:01	A	DRA*01:02	DRB3*03:01	A	DRB1*13:02	A	DQA1*01:02	DQB1*06:04	P	A	DPA1*01:03	DPB1*02:01	1	0	0	0	1			1415	0	1	0	0.00101833	1140	981	0	0	33.5951	0.4628	1
1416	A	P	A*30:02	A	C*08:02	B*14:02	A	DRA*01:01	absent	P	DRB1*01:02	A	DQA1*01:01	DQB1*05:01	P	A	DPA1*01:03	DPB1*02:01	1	1	0	0	0			1416	1	0	0.000877193	0	1139	982	Inf	0.0221025	Inf	1	1
1417	A	P	A*30:02	A	C*08:03	B*48:01	A	DRA*01:01	DRB3*02:02	A	DRB1*11:01	A	DQA1*05:05	DQB1*03:01	P	A	DPA1*01:03	DPB1*04:02	1	1	0	0	0			1417	1	0	0.000877193	0	1139	982	Inf	0.0221025	Inf	1	1
1418	A	P	A*30:02	A	C*12:03	B*38:01	A	DRA*01:01	DRB3*02:02	A	DRB1*11:01	A	DQA1*03:01	DQB1*03:01	P	A	DPA1*01:03	DPB1*04:01	1	1	0	0	0			1418	1	0	0.000877193	0	1139	982	Inf	0.0221025	Inf	1	1
1419	A	P	A*30:02	A	C*12:03	B*38:01	A	DRA*01:01	DRB4*01:03	A	DRB1*04:02	A	DQA1*03:01	DQB1*03:02	P	A	DPA1*01:03	DPB1*04:01	1	0	0	0	1			1419	0	1	0	0.00101833	1140	981	0	0	33.5951	0.4628	1
1420	A	P	A*30:02	A	C*12:03	B*39:01	A	DRA*01:02	DRB5*01:01	A	DRB1*15:01	P	DQA1*01:02	DQB1*06:02	P	A	DPA1*01:03	DPB1*04:01	1	0	0	0	1			1420	0	1	0	0.00101833	1140	981	0	0	33.5951	0.4628	1
1421	A	P	A*30:02	A	C*15:02	B*51:01	P	DRA*01:01	DRB3*02:02	A	DRB1*11:01	A	DQA1*05:05	DQB1*03:01	P	A	DPA1*01:03	DPB1*104:01	1	0	0	0	1			1421	0	1	0	0.00101833	1140	981	0	0	33.5951	0.4628	1
1422	A	P	A*30:02	A	C*16:01	B*44:03	A	DRA*01:01	DRB4*01:01	A	DRB1*07:01	A	DQA1*02:01	DQB1*02:02	A	P	DPA1*02:01	DPB1*11:01	1	1	0	0	0			1422	1	0	0.000877193	0	1139	982	Inf	0.0221025	Inf	1	1
1423	A	P	A*30:02	A	C*16:01	B*51:01	A	DRA*01:01	DRB4*01:01/03	A	DRB1*09:01	A	DQA1*03:03	DQB1*02:02	A	P	DPA1*02:01	DPB1*01:01	1	0	0	0	1			1423	0	1	0	0.00101833	1140	981	0	0	33.5951	0.4628	1
1424	A	P	A*30:02	A	C*16:01	B*51:01	A	DRA*01:01	absent	P	DRB1*01:01	A	DQA1*01:01	DQB1*05:01	A	P	DPA1*02:01	DPB1*14:01	1	1	0	0	0			1424	1	0	0.000877193	0	1139	982	Inf	0.0221025	Inf	1	1
1425	A	P	A*30:04	A	C*01:02	B*27:05	A	DRA*01:01	absent	P	DRB1*01:01	A	DQA1*01:01	DQB1*05:01	P	A	DPA1*01:03	DPB1*04:02	1	0	0	0	1			1425	0	1	0	0.00101833	1140	981	0	0	33.5951	0.4628	1
1426	A	P	A*30:04	A	C*03:04	B*40:01	P	DRA*01:01	DRB4*01:03	A	DRB1*04:04	A	DQA1*03:03	DQB1*04:02	P	A	DPA1*01:03	DPB1*04:01	1	0	0	0	1			1426	0	1	0	0.00101833	1140	981	0	0	33.5951	0.4628	1
1427	A	P	A*30:04	A	C*07:06	B*44:03	A	DRA*01:01	DRB3*02:02	A	DRB1*13:01	A	DQA1*01:03	DQB1*06:03	A	P	DPA1*02:01	DPB1*13:01	1	1	0	0	0			1427	1	0	0.000877193	0	1139	982	Inf	0.0221025	Inf	1	1
1428	A	P	A*30:04	A	C*07:06	B*44:03	A	DRA*01:02	DRB3*03:01	A	DRB1*13:02	A	DQA1*01:02	DQB1*06:04	P	A	DPA1*01:03	DPB1*02:01	1	0	0	0	1			1428	0	1	0	0.00101833	1140	981	0	0	33.5951	0.4628	1
1429	P	A	A*01:01	A	C*05:01	B*44:02	A	DRA*01:02	DRB5*01:01	A	DRB1*15:01	P	DQA1*01:02	DQB1*06:02	P	A	DPA1*01:03	DPB1*04:01	1	1	0	0	0			1429	1	0	0.000877193	0	1139	982	Inf	0.0221025	Inf	1	1
1430	P	P	A*03:01	A	C*15:02	B*51:01	P	DRA*01:01	DRB4*01:03	A	DRB1*04:07	A	DQA1*03:03	DQB1*03:01	A	P	DPA1*02:02	DPB1*02:01	1	0	0	0	1			1430	0	1	0	0.00101833	1140	981	0	0	33.5951	0.4628	1
1431	P	P	A*11:01	A	C*01:02	B*15:01	P	DRA*01:01	absent	P	DRB1*01:01	A	DQA1*01:01	DQB1*05:01	P	A	DPA1*01:03	DPB1*02:01	1	0	0	0	1			1431	0	1	0	0.00101833	1140	981	0	0	33.5951	0.4628	1
1432	P	P	A*11:01	A	C*01:02	B*27:05	A	DRA*01:01	absent	P	DRB1*01:01	A	DQA1*01:01	DQB1*05:01	A	P	DPA1*02:01	DPB1*11:01	1	1	0	0	0			1432	1	0	0.000877193	0	1139	982	Inf	0.0221025	Inf	1	1
1433	P	P	A*11:01	A	C*01:02	B*27:05	A	DRA*01:01	absent	P	DRB1*01:01	A	DQA1*01:01	DQB1*05:01	P	A	DPA1*01:03	DPB1*04:01	2	0	0	0	2			1433	0	2	0	0.00203666	1140	980	0	0	4.58559	0.214	1
1434	P	P	A*11:01	A	C*02:02	B*40:02	P	DRA*01:01	DRB3*02:02	A	DRB1*11:01	A	DQA1*05:05	DQB1*03:01	A	P	DPA1*02:01	DPB1*13:01	1	1	0	0	0			1434	1	0	0.000877193	0	1139	982	Inf	0.0221025	Inf	1	1
1435	P	P	A*11:01	A	C*03:03	B*15:01	P	DRA*01:01	DRB4*01:03	A	DRB1*04:04	A	DQA1*03:01	DQB1*03:02	P	A	DPA1*01:03	DPB1*04:01	1	0	0	0	1			1435	0	1	0	0.00101833	1140	981	0	0	33.5951	0.4628	1
1436	P	P	A*11:01	A	C*03:03	B*15:01	P	DRA*01:01	absent	P	DRB1*01:01	A	DQA1*01:01	DQB1*05:01	P	A	DPA1*01:03	DPB1*04:01	1	0	0	0	1			1436	0	1	0	0.00101833	1140	981	0	0	33.5951	0.4628	1
1437	P	P	A*11:01	A	C*03:03	B*15:220	P	DRA*01:01	DRB4*01:03	A	DRB1*07:01	A	DQA1*02:01	DQB1*02:02	P	A	DPA1*01:03	DPB1*02:01	1	1	0	0	0			1437	1	0	0.000877193	0	1139	982	Inf	0.0221025	Inf	1	1
1438	P	P	A*11:01	A	C*03:03	B*35:01	A	DRA*01:02	DRB4*01:03	A	DRB1*04:04	A	DQA1*03:01	DQB1*03:02	P	A	DPA1*01:03	DPB1*04:01	1	0	0	0	1			1438	0	1	0	0.00101833	1140	981	0	0	33.5951	0.4628	1
1439	P	P	A*11:01	A	C*03:03	B*55:01	A	DRA*01:01	DRB5*02:02	A	DRB1*16:01	P	DQA1*01:02	DQB1*05:02	P	A	DPA1*01:03	DPB1*04:02	1	0	0	0	1			1439	0	1	0	0.00101833	1140	981	0	0	33.5951	0.4628	1
1440	P	P	A*11:01	A	C*03:03	B*55:01	A	DRA*01:01	absent	P	DRB1*01:03	A	DQA1*01:01	DQB1*05:01	P	A	DPA1*01:03	DPB1*04:01	1	1	0	0	0			1440	1	0	0.000877193	0	1139	982	Inf	0.0221025	Inf	1	1
1441	P	P	A*11:01	A	C*03:03	B*55:01	A	DRA*01:02	DRB3*01:01	A	DRB1*03:01	A	DQA1*05:01	DQB1*02:197	P	A	DPA1*01:03	DPB1*04:01	1	0	0	0	1			1441	0	1	0	0.00101833	1140	981	0	0	33.5951	0.4628	1
1442	P	P	A*11:01	A	C*03:03	B*55:01	A	DRA*01:02	DRB3*02:02	A	DRB1*12:01	A	DQA1*05:05	DQB1*03:01	P	A	DPA1*01:03	DPB1*04:02	1	1	0	0	0			1442	1	0	0.000877193	0	1139	982	Inf	0.0221025	Inf	1	1
1443	P	P	A*11:01	A	C*03:03	B*55:01	A	DRA*01:02	DRB5*01:02	A	DRB1*15:02	P	DQA1*01:03	DQB1*06:01	P	A	DPA1*01:03	DPB1*02:01	1	0	0	0	1			1443	0	1	0	0.00101833	1140	981	0	0	33.5951	0.4628	1
1444	P	P	A*11:01	A	C*03:04	B*40:01	P	DRA*01:01	DRB4*01:03	A	DRB1*09:01	A	DQA1*03:02	DQB1*03:03	P	A	DPA1*01:03	DPB1*04:02	1	1	0	0	0			1444	1	0	0.000877193	0	1139	982	Inf	0.0221025	Inf	1	1
1445	P	P	A*11:01	A	C*04:01	B*35:01	A	DRA*01:01	DRB3*02:02	A	DRB1*11:01	A	DQA1*05:05	DQB1*03:01	P	A	DPA1*01:03	DPB1*04:02	1	1	0	0	0			1445	1	0	0.000877193	0	1139	982	Inf	0.0221025	Inf	1	1
1446	P	P	A*11:01	A	C*04:01	B*35:01	A	DRA*01:01	DRB3*02:02	A	DRB1*14:54	A	DQA1*01:04	DQB1*05:03	P	A	DPA1*01:03	DPB1*02:01	1	1	0	0	0			1446	1	0	0.000877193	0	1139	982	Inf	0.0221025	Inf	1	1
1447	P	P	A*11:01	A	C*04:01	B*35:01	A	DRA*01:01	DRB3*02:02	A	DRB1*14:54	A	DQA1*01:04	DQB1*05:03	P	A	DPA1*01:03	DPB1*104:01	1	1	0	0	0			1447	1	0	0.000877193	0	1139	982	Inf	0.0221025	Inf	1	1
1448	P	P	A*11:01	A	C*04:01	B*35:01	A	DRA*01:01	DRB3*03:01	A	DRB1*13:02	A	DQA1*01:02	DQB1*06:04	P	A	DPA1*01:03	DPB1*104:01	1	0	0	0	1			1448	0	1	0	0.00101833	1140	981	0	0	33.5951	0.4628	1
1449	P	P	A*11:01	A	C*04:01	B*35:01	A	DRA*01:01	DRB4*01:03	A	DRB1*04:01	A	DQA1*03:03	DQB1*03:01	P	A	DPA1*01:03	DPB1*16:01	1	0	0	0	1			1449	0	1	0	0.00101833	1140	981	0	0	33.5951	0.4628	1
1450	P	P	A*11:01	A	C*04:01	B*35:01	A	DRA*01:01	DRB4*01:03	A	DRB1*04:07	A	DQA1*03:03	DQB1*03:01	P	A	DPA1*01:03	DPB1*04:01	2	1	0	0	1			1450	1	1	0.000877193	0.00101833	1139	981	0.861344	0.0109701	67.6428	1	1
1451	P	P	A*11:01	A	C*04:01	B*35:01	A	DRA*01:01	absent	A	DRB1*01:01	A	DQA1*01:01	DQB1*05:01	P	A	DPA1*01:03	DPB1*02:01	1	1	0	0	0			1451	1	0	0.000877193	0	1139	982	Inf	0.0221025	Inf	1	1
1452	P	P	A*11:01	A	C*04:01	B*35:01	A	DRA*01:01	absent	A	DRB1*01:01	A	DQA1*01:01	DQB1*05:01	P	A	DPA1*01:03	DPB1*04:01	1	0	0	0	1			1452	0	1	0	0.00101833	1140	981	0	0	33.5951	0.4628	1
1453	P	P	A*11:01	A	C*04:01	B*35:01	A	DRA*01:01	absent	P	DRB1*01:01	A	DQA1*01:01	DQB1*05:01	P	A	DPA1*01:03	DPB1*03:01	2	0	0	0	2			1453	0	2	0	0.00203666	1140	980	0	0	4.58559	0.214	1
1454	P	P	A*11:01	A	C*04:01	B*35:01	A	DRA*01:01	absent	P	DRB1*01:01	A	DQA1*01:01	DQB1*05:01	P	A	DPA1*01:03	DPB1*04:02	4	1	1	0	2			1454	1	2	0.000877193	0.00203666	1139	980	0.430366	0.00729143	8.27899	0.5991	1
1455	P	P	A*11:01	A	C*04:01	B*35:01	A	DRA*01:01	absent	P	DRB1*01:03	A	DQA1*05:05	DQB1*03:01	P	A	DPA1*01:03	DPB1*02:01	1	1	0	0	0			1455	1	0	0.000877193	0	1139	982	Inf	0.0221025	Inf	1	1
1456	P	P	A*11:01	A	C*04:01	B*35:01	A	DRA*01:02	DRB3*01:01	A	DRB1*03:01	A	DQA1*05:01	DQB1*02:01	P	A	DPA1*01:03	DPB1*04:01	1	1	0	0	0			1456	1	0	0.000877193	0	1139	982	Inf	0.0221025	Inf	1	1
1457	P	P	A*11:01	A	C*04:01	B*44:03	A	DRA*01:01	DRB4*01:01	A	DRB1*07:01	A	DQA1*02:01	DQB1*02:02	P	A	DPA1*01:03	DPB1*04:01	2	0	0	1	1			1457	0	1	0	0.00101833	1140	981	0	0	33.5951	0.4628	1
1458	P	P	A*11:01	A	C*04:01	B*44:03	A	DRA*01:01	absent	P	DRB1*01:01	A	DQA1*01:01	DQB1*05:01	P	A	DPA1*01:03	DPB1*04:01	1	0	0	0	1			1458	0	1	0	0.00101833	1140	981	0	0	33.5951	0.4628	1
1459	P	P	A*11:01	A	C*05:01	B*44:02	A	DRA*01:01	DRB4*01:03	A	DRB1*04:01	A	DQA1*03:03	DQB1*03:483	P	A	DPA1*01:03	DPB1*04:01	1	1	0	0	0			1459	1	0	0.000877193	0	1139	982	Inf	0.0221025	Inf	1	1
1460	P	P	A*11:01	A	C*05:01	B*44:02	A	DRA*01:01	DRB4*01:03	A	DRB1*04:07	A	DQA1*03:03	DQB1*03:01	P	A	DPA1*01:03	DPB1*04:02	1	1	0	0	0			1460	1	0	0.000877193	0	1139	982	Inf	0.0221025	Inf	1	1
1461	P	P	A*11:01	A	C*05:01	B*44:02	A	DRA*01:01	DRB4*01:03	A	DRB1*07:01	A	DQA1*02:01	DQB1*03:03	P	A	DPA1*01:03	DPB1*04:01	1	0	0	0	1			1461	0	1	0	0.00101833	1140	981	0	0	33.5951	0.4628	1
1462	P	P	A*11:01	A	C*05:01	B*44:02	A	DRA*01:02	DRB3*02:02	A	DRB1*12:01	A	DQA1*05:05	DQB1*03:01	P	A	DPA1*01:03	DPB1*02:01	1	1	0	0	0			1462	1	0	0.000877193	0	1139	982	Inf	0.0221025	Inf	1	1
1463	P	P	A*11:01	A	C*05:01	B*51:01	P	DRA*01:02	DRB3*01:01	A	DRB1*13:01	A	DQA1*01:03	DQB1*06:03	P	A	DPA1*01:03	DPB1*04:01	1	0	1	0	0			1463	0	0	0	0	1140	982	-	-	-	-	-
1464	P	P	A*11:01	A	C*05:01	B*51:01	P	DRA*01:02	DRB3*02:02	A	DRB1*14:54	A	DQA1*01:04	DQB1*05:03	P	A	DPA1*01:03	DPB1*04:01	1	1	0	0	0			1464	1	0	0.000877193	0	1139	982	Inf	0.0221025	Inf	1	1
1465	P	P	A*11:01	A	C*06:02	B*57:01	P	DRA*01:01	DRB3*03:01	A	DRB1*13:02	A	DQA1*01:02	DQB1*06:04	P	A	DPA1*01:03	DPB1*04:01	1	0	0	0	1			1465	0	1	0	0.00101833	1140	981	0	0	33.5951	0.4628	1
1466	P	P	A*11:01	A	C*06:02	B*57:01	P	DRA*01:02	DRB3*01:01	A	DRB1*13:01	A	DQA1*01:03	DQB1*06:03	A	P	DPA1*02:01	DPB1*01:01	1	1	0	0	0			1466	1	0	0.000877193	0	1139	982	Inf	0.0221025	Inf	1	1
1467	P	P	A*11:01	A	C*06:02	B*57:03	P	DRA*01:01	DRB3*02:02	A	DRB1*11:04	A	DQA1*05:05	DQB1*03:01	P	A	DPA1*01:03	DPB1*04:01	1	0	0	0	1			1467	0	1	0	0.00101833	1140	981	0	0	33.5951	0.4628	1
1468	P	P	A*11:01	A	C*07:01	B*08:01	A	DRA*01:02	DRB3*01:01	A	DRB1*03:01	A	DQA1*05:01	DQB1*02:01	A	P	DPA1*02:01	DPB1*01:01	1	1	0	0	0			1468	1	0	0.000877193	0	1139	982	Inf	0.0221025	Inf	1	1
1469	P	P	A*11:01	A	C*07:01	B*08:01	A	DRA*01:02	DRB3*01:01	A	DRB1*03:01	A	DQA1*05:01	DQB1*02:01	A	P	DPA1*02:02	DPB1*01:01	1	0	0	0	1			1469	0	1	0	0.00101833	1140	981	0	0	33.5951	0.4628	1
1470	P	P	A*11:01	A	C*07:01	B*08:01	A	DRA*01:02	DRB3*01:01	A	DRB1*03:01	A	DQA1*05:01	DQB1*02:01	P	A	DPA1*01:03	DPB1*02:01	1	0	0	0	1			1470	0	1	0	0.00101833	1140	981	0	0	33.5951	0.4628	1
1471	P	P	A*11:01	A	C*07:01	B*18:01	P	DRA*01:01	DRB3*02:02	A	DRB1*11:04	A	DQA1*05:05	DQB1*03:01	P	A	DPA1*01:03	DPB1*04:02	1	1	0	0	0			1471	1	0	0.000877193	0	1139	982	Inf	0.0221025	Inf	1	1
1472	P	P	A*11:01	A	C*07:01	B*57:01	P	DRA*01:01	DRB4*01:03	A	DRB1*07:01	A	DQA1*02:01	DQB1*03:03	A	P	DPA1*02:01	DPB1*10:01	1	1	0	0	0			1472	1	0	0.000877193	0	1139	982	Inf	0.0221025	Inf	1	1
1473	P	P	A*11:01	A	C*07:01	B*57:03	P	DRA*01:01	DRB3*02:02	A	DRB1*11:03	A	DQA1*05:05	DQB1*03:01	P	A	DPA1*01:03	DPB1*04:01	1	1	0	0	0			1473	1	0	0.000877193	0	1139	982	Inf	0.0221025	Inf	1	1
1474	P	P	A*11:01	A	C*08:01	B*15:02	P	DRA*01:02	DRB3*03:01	A	DRB1*12:02	A	DQA1*06:01	DQB1*03:01	P	A	DPA1*01:03	DPB1*03:01	1	1	0	0	0			1474	1	0	0.000877193	0	1139	982	Inf	0.0221025	Inf	1	1
1475	P	P	A*11:01	A	C*08:01	B*40:06	P	DRA*01:01	DRB4*01:03	A	DRB1*09:01	A	DQA1*03:02	DQB1*03:03	P	P	DPA1*02:02	DPB1*05:01	1	1	0	0	0			1475	1	0	0.000877193	0	1139	982	Inf	0.0221025	Inf	1	1
1476	P	P	A*11:01	A	C*12:02	B*52:01	P	DRA*01:01	DRB3*02:02	A	DRB1*03:01	A	DQA1*05:01	DQB1*02:01	P	A	DPA1*01:03	DPB1*04:01	1	0	0	0	1			1476	0	1	0	0.00101833	1140	981	0	0	33.5951	0.4628	1
1477	P	P	A*11:01	A	C*12:02	B*52:01	P	DRA*01:01	absent	P	DRB1*01:01	A	DQA1*01:01	DQB1*05:01	P	A	DPA1*01:03	DPB1*04:02	1	1	0	0	0			1477	1	0	0.000877193	0	1139	982	Inf	0.0221025	Inf	1	1
1478	P	P	A*11:01	A	C*12:02	B*52:01	P	DRA*01:02	DRB3*03:01	A	DRB1*13:02	A	DQA1*01:02	DQB1*06:09	P	A	DPA1*01:03	DPB1*02:01	1	0	0	0	1			1478	0	1	0	0.00101833	1140	981	0	0	33.5951	0.4628	1
1479	P	P	A*11:01	A	C*12:02	B*52:01	P	DRA*01:02	DRB3*03:01	A	DRB1*13:02	A	DQA1*01:02	DQB1*06:09	P	A	DPA1*01:03	DPB1*04:01	3	0	0	0	3			1479	0	3	0	0.00305499	1140	979	0	0	2.08323	0.09894	1
1480	P	P	A*11:01	A	C*12:02	B*52:01	P	DRA*01:02	DRB5*01:02	A	DRB1*15:02	P	DQA1*01:03	DQB1*06:01	A	P	DPA1*02:01	DPB1*17:01	6	2	0	0	4			1480	2	4	0.00175439	0.00407332	1138	978	0.429866	0.0387924	3.00662	0.4244	1
1481	P	P	A*11:01	A	C*12:02	B*52:01	P	DRA*01:02	DRB5*01:02	A	DRB1*15:02	P	DQA1*01:03	DQB1*06:01	A	P	DPA1*02:07	DPB1*04:01	4	3	0	0	1			1481	3	1	0.00263158	0.00101833	1137	981	2.58724	0.207368	135.928	0.6288	1
1482	P	P	A*11:01	A	C*12:02	B*52:01	P	DRA*01:02	DRB5*01:02	A	DRB1*15:02	P	DQA1*01:03	DQB1*06:01	P	A	DPA1*01:03	DPB1*04:01	1	0	0	0	1			1482	0	1	0	0.00101833	1140	981	0	0	33.5951	0.4628	1
1483	P	P	A*11:01	A	C*12:02	B*52:01	P	DRA*01:02	DRB5*01:02	A	DRB1*15:02	P	DQA1*01:03	DQB1*06:01	P	A	DPA1*01:03	DPB1*04:02	1	0	0	0	1			1483	0	1	0	0.00101833	1140	981	0	0	33.5951	0.4628	1
1484	P	P	A*11:01	A	C*12:02	B*52:01	P	DRA*01:02	DRB5*01:02	A	DRB1*15:02	P	DQA1*01:03	DQB1*06:01	P	A	DPA1*01:03	DPB1*414:01	1	1	0	0	0			1484	1	0	0.000877193	0	1139	982	Inf	0.0221025	Inf	1	1
1485	P	P	A*11:01	A	C*12:02	B*52:01	P	DRA*01:02	absent	A	DRB1*08:01	A	DQA1*04:01	DQB1*04:02	P	A	DPA1*01:03	DPB1*02:01	1	1	0	0	0			1485	1	0	0.000877193	0	1139	982	Inf	0.0221025	Inf	1	1
1486	P	P	A*11:01	A	C*12:02	B*52:01	P	DRA*01:02	absent	A	DRB1*08:01	A	DQA1*04:01	DQB1*04:02	P	A	DPA1*01:03	DPB1*04:01	2	1	0	0	1			1486	1	1	0.000877193	0.00101833	1139	981	0.861344	0.0109701	67.6428	1	1
1487	P	P	A*11:01	A	C*12:03	B*35:03	A	DRA*01:01	DRB4*01:03	A	DRB1*04:08	A	DQA1*03:03	DQB1*03:04	P	A	DPA1*01:03	DPB1*04:02	2	1	0	0	1			1487	1	1	0.000877193	0.00101833	1139	981	0.861344	0.0109701	67.6428	1	1
1488	P	P	A*11:01	A	C*12:03	B*38:01	A	DRA*01:01	DRB4*01:03	A	DRB1*07:01	A	DQA1*02:01	DQB1*02:02	P	A	DPA1*01:03	DPB1*04:02	1	1	0	0	0			1488	1	0	0.000877193	0	1139	982	Inf	0.0221025	Inf	1	1
1489	P	P	A*11:01	A	C*12:03	B*38:01	A	DRA*01:02	DRB3*01:01	A	DRB1*13:01	A	DQA1*01:10	DQB1*06:03	A	P	DPA1*02:01	DPB1*14:01	1	1	0	0	0			1489	1	0	0.000877193	0	1139	982	Inf	0.0221025	Inf	1	1
1490	P	P	A*11:01	A	C*15:02	B*51:01	P	DRA*01:01	DRB3*02:02	A	DRB1*14:54	A	DQA1*01:04	DQB1*05:03	P	A	DPA1*01:03	DPB1*04:01	1	1	0	0	0			1490	1	0	0.000877193	0	1139	982	Inf	0.0221025	Inf	1	1
1491	P	P	A*11:01	A	C*15:02	B*51:01	P	DRA*01:01	DRB4*01:03	A	DRB1*04:04	A	DQA1*03:01	DQB1*03:02	P	A	DPA1*01:04	DPB1*15:01	1	0	0	1	0			1491	0	0	0	0	1140	982	-	-	-	-	-
1492	P	P	A*11:01	A	C*15:02	B*51:01	P	DRA*01:01	DRB4*01:03	A	DRB1*04:07	A	DQA1*03:03	DQB1*03:01	P	A	DPA1*01:03	DPB1*03:01	2	1	1	0	0			1492	1	0	0.000877193	0	1139	982	Inf	0.0221025	Inf	1	1
1493	P	P	A*11:01	A	C*16:01	B*44:03	A	DRA*01:01	DRB4*01:01	A	DRB1*07:01	A	DQA1*02:01	DQB1*02:02	A	P	DPA1*02:01	DPB1*11:01	1	1	0	0	0			1493	1	0	0.000877193	0	1139	982	Inf	0.0221025	Inf	1	1
1494	P	P	A*11:01	A	C*16:01	B*44:03	A	DRA*01:01	DRB4*01:01/03	A	DRB1*07:01	A	DQA1*02:01	DQB1*02:02	P	P	DPA1*02:02	DPB1*01:01	1	1	0	0	0			1494	1	0	0.000877193	0	1139	982	Inf	0.0221025	Inf	1	1
1495	P	P	A*11:01	A	C*17:03	B*41:02	A	DRA*01:02	DRB3*01:01	A	DRB1*13:03	A	DQA1*05:05	DQB1*03:01	P	A	DPA1*01:03	DPB1*104:01	1	1	0	0	0			1495	1	0	0.000877193	0	1139	982	Inf	0.0221025	Inf	1	1
1496	P	P	A*11:01	P	C*07:02	B*07:02	P	DRA*01:01	DRB3*02:02	A	DRB1*14:54	A	DQA1*01:04	DQB1*05:03	P	A	DPA1*01:03	DPB1*04:01	1	1	0	0	0			1496	1	0	0.000877193	0	1139	982	Inf	0.0221025	Inf	1	1
1497	P	P	A*11:01	P	C*07:02	B*07:02	P	DRA*01:02	DRB5*01:01	A	DRB1*15:01	P	DQA1*01:02	DQB1*06:02	P	A	DPA1*01:03	DPB1*04:01	2	1	0	0	1			1497	1	1	0.000877193	0.00101833	1139	981	0.861344	0.0109701	67.6428	1	1
1498	P	P	A*11:01	P	C*07:02	B*07:02	P	DRA*01:02	DRB5*01:01	A	DRB1*15:01	P	DQA1*01:02	DQB1*06:02	P	A	DPA1*01:03	DPB1*04:02	1	1	0	0	0			1498	1	0	0.000877193	0	1139	982	Inf	0.0221025	Inf	1	1
1499	P	P	A*11:01	P	C*07:02	B*07:02	P	DRA*01:02	absent	A	DRB1*08:01	A	DQA1*04:01	DQB1*04:02	P	A	DPA1*01:03	DPB1*04:01	2	0	0	0	2			1499	0	2	0	0.00203666	1140	980	0	0	4.58559	0.214	1
1500	P	P	A*11:303	A	C*01:02	B*15:01	P	DRA*01:01	absent	P	DRB1*01:01	A	DQA1*01:01	DQB1*05:01	P	A	DPA1*01:03	DPB1*02:01	1	1	0	0	0			1500	1	0	0.000877193	0	1139	982	Inf	0.0221025	Inf	1	1
1501	P	P	A*11:303	A	C*01:02	B*27:05	A	DRA*01:01	absent	P	DRB1*01:01	A	DQA1*01:01	DQB1*05:01	P	A	DPA1*01:03	DPB1*04:01	1	0	0	0	1			1501	0	1	0	0.00101833	1140	981	0	0	33.5951	0.4628	1
1502	P	P	A*11:303	A	C*03:03	B*55:01	A	DRA*01:01	DRB3*02:02	A	DRB1*14:54	A	DQA1*01:04	DQB1*05:03	P	A	DPA1*01:03	DPB1*16:01	1	1	0	0	0			1502	1	0	0.000877193	0	1139	982	Inf	0.0221025	Inf	1	1
1503	P	P	A*11:303	A	C*03:03	B*55:01	A	DRA*01:01	DRB4*01:03	A	DRB1*04:07	A	DQA1*03:03	DQB1*03:01	P	A	DPA1*01:03	DPB1*03:01	1	0	0	0	1			1503	0	1	0	0.00101833	1140	981	0	0	33.5951	0.4628	1
1504	P	P	A*11:303	A	C*03:03	B*55:01	A	DRA*01:01	DRB5*02:02	A	DRB1*16:01	P	DQA1*01:02	DQB1*05:02	P	A	DPA1*01:03	DPB1*04:02	1	1	0	0	0			1504	1	0	0.000877193	0	1139	982	Inf	0.0221025	Inf	1	1
1505	P	P	A*11:303	A	C*03:04	B*40:01	P	DRA*01:01	DRB4*01:03	A	DRB1*04:04	A	DQA1*03:01	DQB1*03:02	P	A	DPA1*01:03	DPB1*03:01	1	0	0	0	1			1505	0	1	0	0.00101833	1140	981	0	0	33.5951	0.4628	1
1506	P	P	A*11:303	A	C*03:04	B*40:01	P	DRA*01:01	DRB4*01:03	A	DRB1*04:04	A	DQA1*03:01	DQB1*03:02	P	A	DPA1*01:03	DPB1*06:01	1	0	0	0	1			1506	0	1	0	0.00101833	1140	981	0	0	33.5951	0.4628	1
1507	P	P	A*11:303	A	C*04:01	B*35:01	A	DRA*01:01	DRB3*02:02	A	DRB1*11:01	A	DQA1*05:05	DQB1*03:01	P	A	DPA1*01:03	DPB1*04:01	1	0	0	0	1			1507	0	1	0	0.00101833	1140	981	0	0	33.5951	0.4628	1
1508	P	P	A*11:303	A	C*04:01	B*35:01	A	DRA*01:01	DRB3*02:02	A	DRB1*13:01	A	DQA1*01:03	DQB1*06:03	P	A	DPA1*01:03	DPB1*104:01	1	1	0	0	0			1508	1	0	0.000877193	0	1139	982	Inf	0.0221025	Inf	1	1
1509	P	P	A*11:303	A	C*04:01	B*35:01	A	DRA*01:01	DRB4*01:03	A	DRB1*04:04	A	DQA1*03:01	DQB1*03:02	P	A	DPA1*01:03	DPB1*04:02	1	0	0	1	0			1509	0	0	0	0	1140	982	-	-	-	-	-
1510	P	P	A*11:303	A	C*04:01	B*35:01	A	DRA*01:01	absent	P	DRB1*01:01	A	DQA1*01:01	DQB1*05:01	A	P	DPA1*02:01	DPB1*14:01	1	1	0	0	0			1510	1	0	0.000877193	0	1139	982	Inf	0.0221025	Inf	1	1
1511	P	P	A*11:303	A	C*04:01	B*35:01	A	DRA*01:01	absent	P	DRB1*01:01	A	DQA1*01:01	DQB1*05:01	P	A	DPA1*01:03	DPB1*04:01	3	1	1	0	1			1511	1	1	0.000877193	0.00101833	1139	981	0.861344	0.0109701	67.6428	1	1
1512	P	P	A*11:303	A	C*04:01	B*35:01	A	DRA*01:01	absent	P	DRB1*01:02	A	DQA1*01:01	DQB1*05:01	P	A	DPA1*01:03	DPB1*04:01	1	0	0	1	0			1512	0	0	0	0	1140	982	-	-	-	-	-
1513	P	P	A*11:303	A	C*04:01	B*35:01	A	DRA*01:02	absent	A	DRB1*08:01	A	DQA1*04:01	DQB1*04:02	P	A	DPA1*01:03	DPB1*04:01	1	1	0	0	0			1513	1	0	0.000877193	0	1139	982	Inf	0.0221025	Inf	1	1
1514	P	P	A*11:303	A	C*04:01	B*44:03	A	DRA*01:01	DRB4*01:03	A	DRB1*04:02	A	DQA1*03:01	DQB1*03:02	P	A	DPA1*01:03	DPB1*04:01	1	1	0	0	0			1514	1	0	0.000877193	0	1139	982	Inf	0.0221025	Inf	1	1
1515	P	P	A*11:303	A	C*04:01	B*53:01	A	DRA*01:01	DRB4*01:03	A	DRB1*04:03	A	DQA1*03:01	DQB1*03:05	A	P	DPA1*02:01	DPB1*10:01	1	1	0	0	0			1515	1	0	0.000877193	0	1139	982	Inf	0.0221025	Inf	1	1
1516	P	P	A*11:303	A	C*04:456Q	B*35:03	A	DRA*01:01	DRB4*01:03	A	DRB1*07:01	A	DQA1*02:01	DQB1*03:03	P	A	DPA1*01:03	DPB1*04:01	1	0	0	0	1			1516	0	1	0	0.00101833	1140	981	0	0	33.5951	0.4628	1
1517	P	P	A*11:303	A	C*05:01	B*44:02	A	DRA*01:01	DRB4*01:03	A	DRB1*04:01	A	DQA1*03:01	DQB1*03:02	P	A	DPA1*01:03	DPB1*04:01	1	0	0	0	1			1517	0	1	0	0.00101833	1140	981	0	0	33.5951	0.4628	1
1518	P	P	A*11:303	A	C*05:01	B*44:02	A	DRA*01:01	DRB4*01:03	A	DRB1*04:01	A	DQA1*03:03	DQB1*03:01	P	A	DPA1*01:03	DPB1*04:01	1	0	0	0	1			1518	0	1	0	0.00101833	1140	981	0	0	33.5951	0.4628	1
1519	P	P	A*11:303	A	C*05:01	B*44:02	A	DRA*01:01	absent	P	DRB1*10:01	A	DQA1*01:05	DQB1*05:01	P	A	DPA1*01:03	DPB1*02:01	1	0	0	0	1			1519	0	1	0	0.00101833	1140	981	0	0	33.5951	0.4628	1
1520	P	P	A*11:303	A	C*06:02	B*37:01	A	DRA*01:01	absent	P	DRB1*01:01	A	DQA1*01:01	DQB1*05:01	P	A	DPA1*01:03	DPB1*04:01	1	1	0	0	0			1520	1	0	0.000877193	0	1139	982	Inf	0.0221025	Inf	1	1
1521	P	P	A*11:303	A	C*06:02	B*57:01	P	DRA*01:01	DRB4*01:03	A	DRB1*07:01	A	DQA1*02:01	DQB1*03:03	P	A	DPA1*01:03	DPB1*04:01	1	0	0	1	0			1521	0	0	0	0	1140	982	-	-	-	-	-
1522	P	P	A*11:303	A	C*07:01	B*08:01	A	DRA*01:02	DRB3*01:01	A	DRB1*03:01	A	DQA1*05:01	DQB1*02:01	P	A	DPA1*01:03	DPB1*04:01	1	1	0	0	0			1522	1	0	0.000877193	0	1139	982	Inf	0.0221025	Inf	1	1
1523	P	P	A*11:303	A	C*07:04	B*18:01	P	DRA*01:01	DRB3*02:02	A	DRB1*11:04	A	DQA1*05:05	DQB1*03:01	P	A	DPA1*01:03	DPB1*04:02	1	1	0	0	0			1523	1	0	0.000877193	0	1139	982	Inf	0.0221025	Inf	1	1
1524	P	P	A*11:303	A	C*08:01	B*58:01	A	DRA*01:01	DRB4*01:01/03	A	DRB1*07:01	A	DQA1*02:01	DQB1*02:02	P	A	DPA1*01:03	DPB1*02:01	1	0	0	0	1			1524	0	1	0	0.00101833	1140	981	0	0	33.5951	0.4628	1
1525	P	P	A*11:303	A	C*08:02	B*14:01	P	DRA*01:01	DRB4*01:01	A	DRB1*07:01	A	DQA1*02:01	DQB1*02:02	A	P	DPA1*02:02	DPB1*05:01	1	1	0	0	0			1525	1	0	0.000877193	0	1139	982	Inf	0.0221025	Inf	1	1
1526	P	P	A*11:303	A	C*08:02	B*14:02	A	DRA*01:01	absent	P	DRB1*01:02	A	DQA1*01:01	DQB1*05:01	P	A	DPA1*01:03	DPB1*02:01	2	1	0	0	1			1526	1	1	0.000877193	0.00101833	1139	981	0.861344	0.0109701	67.6428	1	1
1527	P	P	A*11:303	A	C*12:02	B*52:01	P	DRA*01:02	DRB3*03:01	A	DRB1*13:02	A	DQA1*01:02	DQB1*06:09	P	A	DPA1*01:03	DPB1*04:01	2	1	0	0	1			1527	1	1	0.000877193	0.00101833	1139	981	0.861344	0.0109701	67.6428	1	1
1528	P	P	A*11:303	A	C*12:02	B*52:01	P	DRA*01:02	DRB5*01:02	A	DRB1*15:02	P	DQA1*01:03	DQB1*06:01	A	P	DPA1*02:01	DPB1*17:01	1	0	0	0	1			1528	0	1	0	0.00101833	1140	981	0	0	33.5951	0.4628	1
1529	P	P	A*11:303	A	C*12:02	B*52:01	P	DRA*01:02	DRB5*01:02	A	DRB1*15:02	P	DQA1*01:03	DQB1*06:01	A	P	DPA1*02:07	DPB1*04:01	2	1	0	0	1			1529	1	1	0.000877193	0.00101833	1139	981	0.861344	0.0109701	67.6428	1	1
1530	P	P	A*11:303	A	C*12:02	B*52:01	P	DRA*01:02	DRB5*01:02	A	DRB1*15:02	P	DQA1*01:03	DQB1*06:01	P	A	DPA1*01:03	DPB1*04:01	1	0	0	0	1			1530	0	1	0	0.00101833	1140	981	0	0	33.5951	0.4628	1
1531	P	P	A*11:303	A	C*12:02	B*52:01	P	DRA*01:02	DRB5*01:02	A	DRB1*15:02	P	DQA1*01:03	DQB1*06:01	P	A	DPA1*01:03	DPB1*04:02	1	1	0	0	0			1531	1	0	0.000877193	0	1139	982	Inf	0.0221025	Inf	1	1
1532	P	P	A*11:303	A	C*12:02	B*52:01	P	DRA*01:02	DRB5*01:02	A	DRB1*15:02	P	DQA1*01:03	DQB1*06:01	P	P	DPA1*02:01	DPB1*17:01	1	0	0	0	1			1532	0	1	0	0.00101833	1140	981	0	0	33.5951	0.4628	1
1533	P	P	A*11:303	A	C*12:02	B*52:01	P	DRA*01:02	absent	A	DRB1*08:01	A	DQA1*04:01	DQB1*04:02	P	A	DPA1*01:03	DPB1*02:01	1	1	0	0	0			1533	1	0	0.000877193	0	1139	982	Inf	0.0221025	Inf	1	1
1534	P	P	A*11:303	A	C*15:02	B*51:01	P	DRA*01:01	DRB3*02:02	A	DRB1*13:01	A	DQA1*01:03	DQB1*06:03	P	A	DPA1*01:03	DPB1*02:01	1	1	0	0	0			1534	1	0	0.000877193	0	1139	982	Inf	0.0221025	Inf	1	1
1535	P	P	A*11:303	A	C*15:02	B*51:01	P	DRA*01:01	DRB4*01:03	A	DRB1*04:08	A	DQA1*03:03	DQB1*06:03	P	A	DPA1*01:03	DPB1*04:01	1	1	0	0	0			1535	1	0	0.000877193	0	1139	982	Inf	0.0221025	Inf	1	1
1536	P	P	A*11:303	A	C*15:02	B*51:01	P	DRA*01:01	DRB4*01:03	A	DRB1*07:01	A	DQA1*02:01	DQB1*02:02	P	A	DPA1*01:03	DPB1*104:01	1	1	0	0	0			1536	1	0	0.000877193	0	1139	982	Inf	0.0221025	Inf	1	1
1537	P	P	A*11:303	P	C*07:02	B*07:02	P	DRA*01:01	DRB3*02:02	A	DRB1*11:01	A	DQA1*05:05	DQB1*06:02	P	A	DPA1*01:03	DPB1*04:01	2	1	0	0	1			1537	1	1	0.000877193	0.00101833	1139	981	0.861344	0.0109701	67.6428	1	1
1538	P	P	A*11:303	P	C*07:02	B*07:02	P	DRA*01:01	absent	P	DRB1*01:01	A	DQA1*01:01	DQB1*05:01	P	A	DPA1*01:03	DPB1*04:01	1	1	0	0	0			1538	1	0	0.000877193	0	1139	982	Inf	0.0221025	Inf	1	1
1539	P	P	A*11:303	P	C*07:02	B*07:02	P	DRA*01:02	DRB3*02:02	A	DRB1*14:04	A	DQA1*01:04	DQB1*05:03	P	A	DPA1*01:03	DPB1*04:01	1	0	0	0	1			1539	0	1	0	0.00101833	1140	981	0	0	33.5951	0.4628	1
1540	P	P	A*26:01	A	C*12:03	B*38:01	A	DRA*01:01	DRB4*01:03	A	DRB1*04:02	A	DQA1*03:01	DQB1*03:02	P	A	DPA1*01:03	DPB1*04:01	1	0	0	0	1			1540	0	1	0	0.00101833	1140	981	0	0	33.5951	0.4628	1
																			2330	1140	94	114	982
