# Supplementary material for: Regulatory SVA retrotransposons and classical HLA genotyped-transcripts associated with Parkinson’s disease
Source: Front Immunol. 2024 Mar 25;15:1349030. doi: 10.3389/fimmu.2024.1349030 (PMC10999589; doi:10.3389/fimmu.2024.1349030)
Supplement: Supplementary file 8 [file Table_8.xlsx]

## Sheet: Sheet1
Supplementary Table 8. Thirty phased haplotypes of HLA C*07/B*07/DRB1*15 genotypes with variations at other HLA and SVA loci and Fisher's exact test (P-value; Bonferroni correction, Pc-value and OR) between PD and HC.
																																			95% CI
ID	PHASE Haplotype No.	NR_SVA_377	R_SVA_24	HLA-A	R_SVA_25	HLA-C	HLA-B	R_SVA_26	HLA-DRA	HLA-DRB345	NR_SVA_380	HLA-DRB1	R_SVA_27	HLA-DQA1	HLA-DQB1	R_SVA_85	NR_SVA_381	HLA-DPA1	HLA-DPB1	All	PD	PRODOLMAL	SWEDD	HC			PHASE Haplotype No.	PD	HC	PD	HC	PD	HC	OR	Lower	Upper	P-value	Pc-value
1	170	A	A	A*01:01	P	C*07:02	B*07:02	P	DRA*01:02	DRB5*01:01	A	DRB1*15:01	P	DQA1*01:02	DQB1*06:02	P	A	DPA1*01:03	DPB1*02:01	1	0	0	0	1			170	0	1	0	0.00101833	1140	981	0	0	33.5951	0.4628	1
2	171	A	A	A*01:01	P	C*07:02	B*07:02	P	DRA*01:02	DRB5*01:01	A	DRB1*15:01	P	DQA1*01:02	DQB1*06:02	P	A	DPA1*01:03	DPB1*04:01	3	3	0	0	0			171	3	0	0.00263158	0	1137	982	Inf	0.356097	Inf	0.2538	1
3	172	A	A	A*01:01	P	C*07:02	B*07:02	P	DRA*01:02	DRB5*01:01	A	DRB1*15:01	P	DQA1*01:02	DQB1*06:02	P	A	DPA1*01:03	DPB1*04:02	1	0	0	1	0			172	0	0	0	0	1140	982	-	-	-	-	-
4	393	A	A	A*02:01	A	C*07:02	B*07:02	P	DRA*01:02	DRB5*01:01	A	DRB1*15:01	P	DQA1*01:02	DQB1*06:02	P	A	DPA1*01:03	DPB1*04:01	1	0	0	0	1			393	0	1	0	0.00101833	1140	981	0	0	33.5951	0.4628	1
5	493	A	A	A*02:01	P	C*07:02	B*07:02	P	DRA*01:02	DRB5*01:01	A	DRB1*15:01	P	DQA1*01:02	DQB1*06:02	P	A	DPA1*01:03	DPB1*03:01	1	0	0	0	1			493	0	1	0	0.00101833	1140	981	0	0	33.5951	0.4628	1
6	494	A	A	A*02:01	P	C*07:02	B*07:02	P	DRA*01:02	DRB5*01:01	A	DRB1*15:01	P	DQA1*01:02	DQB1*06:02	P	A	DPA1*01:03	DPB1*04:01	11	5	1	0	5			494	5	5	0.00438596	0.00509165	1135	977	0.860855	0.197498	3.75249	1	1
7	495	A	A	A*02:01	P	C*07:02	B*07:02	P	DRA*01:02	DRB5*01:01	A	DRB1*15:01	P	DQA1*01:02	DQB1*06:02	P	P	DPA1*02:06	DPB1*05:01	1	1	0	0	0			495	1	0	0.000877193	0	1139	982	Inf	0.0221025	Inf	1	1
8	496	A	A	A*02:01	P	C*07:02	B*07:02	P	DRA*01:02	DRB5*01:01	A	DRB1*15:01	P	DQA1*01:02	DQB1*06:352	P	A	DPA1*01:03	DPB1*04:01	1	0	0	0	1			496	0	1	0	0.00101833	1140	981	0	0	33.5951	0.4628	1
9	538	A	A	A*02:05	P	C*07:02	B*07:02	P	DRA*01:02	DRB5*01:01	A	DRB1*15:01	P	DQA1*01:02	DQB1*06:02	P	A	DPA1*01:03	DPB1*06:01	1	0	0	0	1			538	0	1	0	0.00101833	1140	981	0	0	33.5951	0.4628	1
10	688	A	A	A*24:02	P	C*07:02	B*07:02	P	DRA*01:02	DRB5*01:01	A	DRB1*15:01	P	DQA1*01:02	DQB1*06:02	A	P	DPA1*02:01	DPB1*01:01	1	0	0	1	0			688	0	0	0	0	1140	982	-	-	-	-	-
11	689	A	A	A*24:02	P	C*07:02	B*07:02	P	DRA*01:02	DRB5*01:01	A	DRB1*15:01	P	DQA1*01:02	DQB1*06:02	P	A	DPA1*01:03	DPB1*02:01	3	1	0	0	2			689	1	2	0.000877193	0.00203666	1139	980	0.430366	0.00729143	8.27899	0.5991	1
12	822	A	A	A*26:01	P	C*07:02	B*07:02	P	DRA*01:02	DRB5*01:01	A	DRB1*15:01	P	DQA1*01:02	DQB1*06:02	P	A	DPA1*01:03	DPB1*04:01	3	2	0	0	1			822	2	1	0.00175439	0.00101833	1138	981	1.72365	0.0896004	101.76	1	1
13	917	A	A	A*31:01	P	C*07:02	B*07:02	P	DRA*01:02	DRB5*01:01	A	DRB1*15:01	P	DQA1*01:02	DQB1*06:02	P	A	DPA1*01:03	DPB1*02:01	1	1	0	0	0			917	1	0	0.000877193	0	1139	982	Inf	0.0221025	Inf	1	1
14	970	A	A	A*32:01	P	C*07:02	B*07:02	P	DRA*01:02	DRB5*01:01	A	DRB1*15:01	P	DQA1*01:02	DQB1*06:02	P	A	DPA1*01:03	DPB1*02:01	1	1	0	0	0			970	1	0	0.000877193	0	1139	982	Inf	0.0221025	Inf	1	1
15	971	A	A	A*32:01	P	C*07:02	B*07:02	P	DRA*01:02	DRB5*01:01	A	DRB1*15:01	P	DQA1*01:02	DQB1*06:02	P	A	DPA1*01:03	DPB1*04:01	1	0	0	0	1			971	0	1	0	0.00101833	1140	981	0	0	33.5951	0.4628	1
16	972	A	A	A*32:01	P	C*07:02	B*07:02	P	DRA*01:02	DRB5*01:01	A	DRB1*15:01	P	DQA1*01:02	DQB1*06:03	P	A	DPA1*01:03	DPB1*04:01	1	1	0	0	0			972	1	0	0.000877193	0	1139	982	Inf	0.0221025	Inf	1	1
17	1288	A	P	A*03:01	P	C*07:02	B*07:02	P	DRA*01:02	DRB5*01:01	A	DRB1*15:01	P	DQA1*01:02	DQB1*06:02	A	P	DPA1*02:01	DPB1*01:01	1	1	0	0	0			1288	1	0	0.000877193	0	1139	982	Inf	0.0221025	Inf	1	1
18	1289	A	P	A*03:01	P	C*07:02	B*07:02	P	DRA*01:02	DRB5*01:01	A	DRB1*15:01	P	DQA1*01:02	DQB1*06:02	A	P	DPA1*02:01	DPB1*10:01	1	0	0	1	0			1289	0	0	0	0	1140	982	-	-	-	-	-
19	1290	A	P	A*03:01	P	C*07:02	B*07:02	P	DRA*01:02	DRB5*01:01	A	DRB1*15:01	P	DQA1*01:02	DQB1*06:02	A	P	DPA1*02:01	DPB1*13:01	1	1	0	0	0			1290	1	0	0.000877193	0	1139	982	Inf	0.0221025	Inf	1	1
20	1291	A	P	A*03:01	P	C*07:02	B*07:02	P	DRA*01:02	DRB5*01:01	A	DRB1*15:01	P	DQA1*01:02	DQB1*06:02	P	A	DPA1*01:03	DPB1*02:01	2	1	0	0	1			1291	1	1	0.000877193	0.00101833	1139	981	0.861344	0.0109701	67.6428	1	1
21	1292	A	P	A*03:01	P	C*07:02	B*07:02	P	DRA*01:02	DRB5*01:01	A	DRB1*15:01	P	DQA1*01:02	DQB1*06:02	P	A	DPA1*01:03	DPB1*03:01	2	0	0	1	1			1292	0	1	0	0.00101833	1140	981	0	0	33.5951	0.4628	1
22	1293	A	P	A*03:01	P	C*07:02	B*07:02	P	DRA*01:02	DRB5*01:01	A	DRB1*15:01	P	DQA1*01:02	DQB1*06:02	P	A	DPA1*01:03	DPB1*04:01	24	15	1	1	7			1293	15	7	0.0131579	0.00712831	1125	975	1.85662	0.709051	5.40578	0.2009	1
23	1294	A	P	A*03:01	P	C*07:02	B*07:02	P	DRA*01:02	DRB5*01:01	A	DRB1*15:01	P	DQA1*01:02	DQB1*06:02	P	A	DPA1*01:03	DPB1*04:02	2	1	0	1	0			1294	1	0	0.000877193	0	1139	982	Inf	0.0221025	Inf	1	1
24	1295	A	P	A*03:01	P	C*07:02	B*07:02	P	DRA*01:02	DRB5*01:01	A	DRB1*15:01	P	DQA1*01:02	DQB1*06:03	A	P	DPA1*02:01	DPB1*13:01	1	0	1	0	0			1295	0	0	0	0	1140	982	-	-	-	-	-
25	1296	A	P	A*03:01	P	C*07:02	B*07:02	P	DRA*01:02	DRB5*01:01	A	DRB1*15:01	P	DQA1*01:02	DQB1*06:03	P	A	DPA1*01:03	DPB1*02:01	1	0	0	0	1			1296	0	1	0	0.00101833	1140	981	0	0	33.5951	0.4628	1
26	1297	A	P	A*03:01	P	C*07:02	B*07:02	P	DRA*01:02	DRB5*01:01	A	DRB1*15:01	P	DQA1*01:02	DQB1*06:304N	P	A	DPA1*01:03	DPB1*04:01	1	0	0	0	1			1297	0	1	0	0.00101833	1140	981	0	0	33.5951	0.4628	1
27	1360	A	P	A*24:02	P	C*07:02	B*07:02	P	DRA*01:02	DRB5*01:01	A	DRB1*15:01	P	DQA1*01:02	DQB1*06:02	P	A	DPA1*01:03	DPB1*03:01	1	1	0	0	0			1360	1	0	0.000877193	0	1139	982	Inf	0.0221025	Inf	1	1
28	1361	A	P	A*24:02	P	C*07:02	B*07:02	P	DRA*01:02	DRB5*01:01	A	DRB1*15:01	P	DQA1*01:02	DQB1*06:02	P	A	DPA1*01:03	DPB1*04:01	4	1	0	0	3			1361	1	3	0.000877193	0.00305499	1139	979	0.286665	0.00545809	3.57698	0.3417	1
29	1497	P	P	A*11:01	P	C*07:02	B*07:02	P	DRA*01:02	DRB5*01:01	A	DRB1*15:01	P	DQA1*01:02	DQB1*06:02	P	A	DPA1*01:03	DPB1*04:01	2	1	0	0	1			1497	1	1	0.000877193	0.00101833	1139	981	0.861344	0.0109701	67.6428	1	1
30	1498	P	P	A*11:01	P	C*07:02	B*07:02	P	DRA*01:02	DRB5*01:01	A	DRB1*15:01	P	DQA1*01:02	DQB1*06:02	P	A	DPA1*01:03	DPB1*04:02	1	1	0	0	0			1498	1	0	0.000877193	0	1139	982	Inf	0.0221025	Inf	1	1
