# Supplementary material for: Regulatory SVA retrotransposons and classical HLA genotyped-transcripts associated with Parkinson’s disease
Source: Front Immunol. 2024 Mar 25;15:1349030. doi: 10.3389/fimmu.2024.1349030 (PMC10999589; doi:10.3389/fimmu.2024.1349030)
Supplement: Supplementary file 9 [file Table_9.xlsx]

## Sheet: Sheet1
Supplementary Table 9. DRB1*15 or DRB1*16 / SVA_27 /DQA1 / DQB1 haplotypes in PPMI cohort
HLA-DRB1	R_SVA _27	HLA-DQA1	HLA-DQB1	Number	% of total, n =299
DRB1*15:01	P	DQA1*01:02	DQB1*05:02	3	1
DRB1*15:01	P	DQA1*01:02	DQB1*05:03	1	0.33
DRB1*15:01	P	DQA1*01:02	DQB1*06:01	1	0.33
DRB1*15:01	P	DQA1*01:02	DQB1*06:02	178	59.53
DRB1*15:01	P	DQA1*01:02	DQB1*06:03	8	2.86
DRB1*15:01	P	DQA1*01:02	DQB1*06:304N	1	0.33
DRB1*15:01	P	DQA1*01:02	DQB1*06:352	1	0.33
DRB1*15:01	P	DQA1*01:03	DQB1*06:01	1	0.33
DRB1*15:02	P	DQA1*01:01	DQB1*05:01	1	0.33
DRB1*15:02	P	DQA1*01:02	DQB1*05:02	1	0.33
DRB1*15:02	P	DQA1*01:03	DQB1*06:01	49	16.39
DRB1*15:03	P	DQA1*01:02	DQB1*06:02	4	1.34
DRB1*16:01	P	DQA1*01:02	DQB1*05:02	39	13.04
DRB1*16:02	P	DQA1*01:02	DQB1*05:02	9	3.01
DRB1*16:02	P	DQA1*03:03	DQB1*03:01	1	0.33
DRB1*16:07	P	DQA1*01:02	DQB1*05:02	1	0.33
			total number	299	100
