# Supplementary material for: Regulatory SVA retrotransposons and classical HLA genotyped-transcripts associated with Parkinson’s disease
Source: Front Immunol. 2024 Mar 25;15:1349030. doi: 10.3389/fimmu.2024.1349030 (PMC10999589; doi:10.3389/fimmu.2024.1349030)
Supplement: Supplementary file 10 [file Table_10.xlsx]

## Sheet: Sheet1
Supplementary Table 10. Fifty-five haplotypes with SVA_85, SVA_381, HLA-DPA1 and HLA-DPB1 allelic lineages (n, 2330)
R_SVA _85	NR_SVA _381	HLA-DPA1	HLA-DPB1	Number Haps	% of total (2330)
A	A	DPA1*02	DPB1*14	1	0.04
A	A	DPA1*02	DPB1*17	1	0.04
A	A	DPA1*02	DPB1*135	1	0.04
A	P	DPA1*01	DPB1*04	1	0.04
A	P	DPA1*02	DPB1*01	86	3.69
A	P	DPA1*02	DPB1*02	22	0.94
A	P	DPA1*02	DPB1*03	1	0.04
A	P	DPA1*02	DPB1*04	34	1.46
A	P	DPA1*02	DPB1*05	29	1.25
A	P	DPA1*02	DPB1*09	8	0.34
A	P	DPA1*02	DPB1*10	31	1.33
A	P	DPA1*02	DPB1*11	50	2.15
A	P	DPA1*02	DPB1*13	42	1.8
A	P	DPA1*02	DPB1*14	29	1.24
A	P	DPA1*02	DPB1*17	53	2.27
A	P	DPA1*02	DPB1*19	9	0.39
A	P	DPA1*02	DPB1*35	1	0.04
P	A	DPA1*01	DPB1*02	371	15.92
P	A	DPA1*01	DPB1*03	138	5.92
P	A	DPA1*01	DPB1*04	1173	50.34
P	A	DPA1*01	DPB1*06	32	3.43
P	A	DPA1*01	DPB1*13	8	0.34
P	A	DPA1*01	DPB1*15	26	0.11
P	A	DPA1*01	DPB1*16	10	0.43
P	A	DPA1*01	DPB1*18	4	0.17
P	A	DPA1*01	DPB1*20	10	0.43
P	A	DPA1*01	DPB1*23	16	0.69
P	A	DPA1*01	DPB1*24	1	0.04
P	A	DPA1*01	DPB1*34	6	0.26
P	A	DPA1*01	DPB1*40	1	0.04
P	A	DPA1*01	DPB1*85	1	0.04
P	A	DPA1*01	DPB1*88	1	0.04
P	A	DPA1*01	DPB1*104	71	3.04
P	A	DPA1*01	DPB1*105	1	0.04
P	A	DPA1*01	DPB1*124	5	0.21
P	A	DPA1*01	DPB1*130	1	0.04
P	A	DPA1*01	DPB1*138	2	0.09
P	A	DPA1*01	DPB1*414	3	0.13
P	A	DPA1*01	DPB1*416	1	0.04
P	A	DPA1*01	DPB1*535	1	0.04
P	A	DPA1*02	DPB1*04	1	0.04
P	A	DPA1*02	DPB1*05	2	0.09
P	A	DPA1*02	DPB1*35	1	0.04
P	A	DPA1*03	DPB1*02	1	0.04
P	A	DPA1*03	DPB1*105	5	0.21
P	P	DPA1*01	DPB1*04	1	0.04
P	P	DPA1*02	DPB1*01	9	0.39
P	P	DPA1*02	DPB1*04	1	0.04
P	P	DPA1*02	DPB1*05	10	0.43
P	P	DPA1*02	DPB1*09	1	0.04
P	P	DPA1*02	DPB1*10	1	0.04
P	P	DPA1*02	DPB1*11	6	0.26
P	P	DPA1*02	DPB1*13	2	0.09
P	P	DPA1*02	DPB1*17	6	0.26
P	P	DPA1*04	DPB1*107	1	0.04
			total	2330	100.98
